# Supplementary material for: Strong chemotaxis by marine bacteria towards polysaccharides is enhanced by the abundant organosulfur compound DMSP
Source: Nat Commun. 2023 Dec 6;14:8080. doi: 10.1038/s41467-023-43143-z (PMC10700628; doi:10.1038/s41467-023-43143-z)
Supplement: Supplementary file 4 — Supplementary Data 1-31 [file 41467_2023_43143_MOESM4_ESM.xlsx]

## Sheet: SData 1
Supplementary Data 1
V. corralliilyticus
Analysis of Variance Table
	Df	Sum Sq	Mean Sq	F value	Pr(>F)
Group	14	354.5	25.319	12.86	3.03e-11	***
Residuals	44	86.6	1.968
Signif. codes: 0 ‘***’ 0.001 ‘**’ 0.01 ‘*’ 0.05 ‘.’ 0.1 ‘ ’ 1
Tukey multiple comparisons of means
95% family - wise confidence level
Group	diff	lwr	upr	p adj
FSW_Laminarin - 10mg_Laminarin	-9.9293	-13.4908	-6.36776	0
10mg_Laminarin - 100ug_Laminarin	8.28344	4.7219	11.845	0
1mg_Laminarin - 10mg_Laminarin	-7.56178	-11.1233	-4.00025	1e-07
10ug_Laminarin - 10mg_Laminarin	-8.93376	-12.4953	-5.37222	0
100ug_Laminarin - 100ug_Glucose	0.315909	-3.24563	3.87744	1
100ug_Mannitol - 100ug_Glucose	-1.78729	-5.34882	1.77425	0.884888
100ug_Mannitol - 100ug_Laminarin	-2.10319	-5.66473	1.45834	0.715179
10mg_Glucose - 100ug_Glucose	-0.361607	-3.92314	3.19993	1
10mg_Laminarin - 10mg_Glucose	8.96096	5.39942	12.5225	0
10mg_Mannitol - 100ug_Mannitol	1.43767	-2.12386	4.99921	0.977199
10mg_Mannitol - 10mg_Glucose	0.011994	-3.54954	3.57353	1
10mg_Mannitol - 10mg_Laminarin	-8.94896	-12.5105	-5.38742	0
10ug_Glucose - 100ug_Glucose	-0.266234	-3.82777	3.2953	1
10ug_Glucose - 10mg_Glucose	0.0953734	-3.46616	3.65691	1
10ug_Laminarin - 100ug_Laminarin	-0.650319	-4.21185	2.91122	0.999996
10ug_Laminarin - 10ug_Glucose	-0.0681761	-3.62971	3.49336	1
10ug_Mannitol - 100ug_Mannitol	0.268974	-3.29256	3.83051	1
10ug_Mannitol - 10mg_Mannitol	-1.1687	-4.73024	2.39284	0.996633
10ug_Mannitol - 10ug_Glucose	-1.25208	-4.81361	2.30946	0.993408
10ug_Mannitol - 10ug_Laminarin	-1.1839	-4.74544	2.37763	0.996171
1mg_Glucose - 100ug_Glucose	0.398404	-3.44849	4.2453	1
1mg_Glucose - 10mg_Glucose	0.760011	-3.08689	4.60691	0.999989
1mg_Glucose - 10ug_Glucose	0.664637	-3.18226	4.51154	0.999998
1mg_Laminarin - 100ug_Laminarin	0.721656	-2.83988	4.28319	0.999985
1mg_Laminarin - 10ug_Laminarin	1.37197	-2.18956	4.93351	0.984762
1mg_Laminarin - 1mg_Glucose	0.639161	-3.20774	4.48606	0.999999
1mg_Mannitol - 100ug_Mannitol	0.326386	-3.23515	3.88792	1
1mg_Mannitol - 10mg_Mannitol	-1.11129	-4.67282	2.45025	0.997981
1mg_Mannitol - 10ug_Mannitol	0.0574125	-3.50412	3.61895	1
1mg_Mannitol - 1mg_Glucose	-1.8593	-5.7062	1.9876	0.91012
1mg_Mannitol - 1mg_Laminarin	-2.49846	-6.06	1.06307	0.449009
FSW_Glucose - 100ug_Glucose	-1.32995	-4.89149	2.23159	0.988458
FSW_Glucose - 10mg_Glucose	-0.968344	-4.52988	2.59319	0.999538
FSW_Glucose - 10ug_Glucose	-1.06372	-4.62525	2.49782	0.998721
FSW_Glucose - 1mg_Glucose	-1.72836	-5.57525	2.11854	0.946576
FSW_Glucose - 1mg_Laminarin	-2.36752	-5.92905	1.19402	0.536915
FSW_Laminarin - 100ug_Laminarin	-1.64586	-5.2074	1.91568	0.934311
FSW_Laminarin - 10ug_Laminarin	-0.995541	-4.55708	2.566	0.999373
FSW_Laminarin - 1mg_Laminarin	-2.36752	-5.92905	1.19402	0.536915
FSW_Mannitol - 100ug_Mannitol	0.457334	-3.1042	4.01887	1
FSW_Mannitol - 10mg_Mannitol	-0.980338	-4.54188	2.5812	0.999471
FSW_Mannitol - 10ug_Mannitol	0.18836	-3.37318	3.7499	1
FSW_Mannitol - 1mg_Mannitol	0.130948	-3.43059	3.69248	1

## Sheet: SData 2
Supplementary Data 2
Day 0						Day 3							Day 9						Day 12						Day 15							Day 18						Day 22
Analysis of Variance Table						Analysis of Variance Table							Analysis of Variance Table						Analysis of Variance Table						Analysis of Variance Table							Analysis of Variance Table						Analysis of Variance Table
	Df	Sum Sq	Mean Sq	F value	Pr(>F)		Df	Sum Sq	Mean Sq	F value	Pr(>F)			Df	Sum Sq	Mean Sq	F value	Pr(>F)		Df	Sum Sq	Mean Sq	F value	Pr(>F)		Df	Sum Sq	Mean Sq	F value	Pr(>F)			Df	Sum Sq	Mean Sq	F value	Pr(>F)		Df	Sum Sq	Mean Sq	F value	Pr(>F)
Group	4	2.637	0.6593	0.528	0.717	Group	4	3.916	0.9791	2.689	0.0748	.	Group	4	4.532	1.133	2.096	0.185	Group	4	2.229	0.5572	0.763	0.575	Group	4	9.733	2.4333	7.21	0.00275	**	Group	4	2.055	0.5137	0.766	0.567	Group	4	42.33	10.583	15.5	4.83e-05	***
Residuals	13	16.227	1.2482			Residuals	14	5.098	0.3641				Residuals	7	3.784	0.5406			Residuals	9	6.569	0.7299			Residuals	13	4.387	0.3375				Residuals	12	8.043	0.6703			Residuals	14	9.56	0.683
Tukey multiple comparisons of means						Tukey multiple comparisons of means							Tukey multiple comparisons of means						Tukey multiple comparisons of means						Tukey multiple comparisons of means							Tukey multiple comparisons of means						Tukey multiple comparisons of means
95% family - wise confidence level						95% family - wise confidence level							95% family - wise confidence level						95% family - wise confidence level						95% family - wise confidence level							95% family - wise confidence level						95% family - wise confidence level
Group	diff	lwr	upr	p adj		Group	diff	lwr	upr	p adj			Group	diff	lwr	upr	p adj		Group	diff	lwr	upr	p adj		Group	diff	lwr	upr	p adj			Group	diff	lwr	upr	p adj		Group	diff	lwr	upr	p adj
FSW - Glucose	-0.599078	-3.08656	1.8884	0.938093		FSW - Glucose	0.189139	-1.1404	1.51867	0.991098			FSW - Glucose	-1.54264	-3.94414	0.858869	0.249012		FSW - Glucose	-0.480074	-2.82571	1.86556	0.954132		Laminarin - Glucose	1.82674	0.429706	3.22378	0.0088521			FSW - Glucose	-0.230712	-2.22382	1.76239	0.995495		FSW - Glucose	-0.25614	-2.07674	1.56446	0.991463
FSW - Laminaribiose	-0.635945	-3.12343	1.85154	0.924477		FSW - Laminaribiose	0.102996	-1.22654	1.43253	0.999151			FSW - Laminaribiose	-1.11886	-3.52037	1.28264	0.5058		FSW - Laminaribiose	-0.530135	-2.87577	1.8155	0.93593		FSW - Glucose	-0.0466772	-1.44371	1.35036	0.999968			FSW - Laminaribiose	-0.562315	-2.55542	1.43079	0.891756		FSW - Laminaribiose	-0.813534	-2.63413	1.00706	0.64196
FSW - Laminarin	-1.15668	-3.84347	1.53011	0.664003		FSW - Laminarin	-0.554307	-1.88384	0.775227	0.696053			FSW - Laminarin	-2	-4.63072	0.630716	0.147433		FSW - Laminarin	-0.881919	-3.22755	1.46372	0.71749		FSW - Laminaribiose	0.154826	-1.24221	1.55186	0.996399			FSW - Laminarin	-1.07418	-3.2049	1.05653	0.520321		FSW - Laminarin	-4.2665	-6.23297	-2.30003	7.64e-05
FSW - Mannitol	-0.222734	-2.90952	2.46406	0.998836		FSW - Mannitol	-1.07428	-2.51034	0.361778	0.192243			FSW - Mannitol	-1.19767	-3.82839	1.43304	0.525137		FSW - Mannitol	0.308118	-2.31438	2.93062	0.993917		FSW - Laminarin	-1.87342	-3.36691	-0.379924	0.01195			FSW - Mannitol	-0.335312	-2.46603	1.7954	0.98564		FSW - Mannitol	0.0223058	-1.79829	1.8429	1
Laminaribiose - Glucose	0.0368664	-2.45062	2.52435	0.999999		Laminaribiose - Glucose	0.0861423	-1.24339	1.41568	0.99958			Laminaribiose - Glucose	-0.423773	-2.57174	1.7242	0.948665		Laminaribiose - Glucose	0.0500615	-2.29557	2.3957	0.999993		FSW - Mannitol	0.202532	-1.1945	1.59957	0.989982			Laminaribiose - Glucose	0.331602	-1.51365	2.17686	0.976659		Laminaribiose - Glucose	0.557393	-1.2632	2.37799	0.87082
Laminaribiose - Laminarin	-0.520737	-3.20753	2.16605	0.970903		Laminaribiose - Laminarin	-0.657303	-1.98684	0.67223	0.555136			Laminaribiose - Laminarin	-0.881137	-3.28264	1.52037	0.693142		Laminaribiose - Laminarin	-0.351784	-2.69742	1.99385	0.98484		Laminaribiose - Glucose	-0.201503	-1.49491	1.0919	0.98689			Laminaribiose - Laminarin	-0.511869	-2.50497	1.48123	0.919843		Laminaribiose - Laminarin	-3.45297	-5.41944	-1.4865	0.0006628
Laminarin - Glucose	0.557604	-2.12919	3.24439	0.962916		Laminarin - Glucose	0.743446	-0.586088	2.07298	0.441551			Laminarin - Glucose	0.457364	-1.94414	2.85887	0.954429		Laminarin - Glucose	0.401845	-1.94379	2.74748	0.975422		Laminaribiose - Laminarin	-2.02824	-3.42528	-0.631209	0.003953			Laminarin - Glucose	0.843472	-1.14963	2.83657	0.668423		Laminarin - Glucose	4.01036	2.04389	5.97683	0.0001476
Mannitol - Glucose	-0.376344	-3.06313	2.31045	0.991198		Mannitol - Glucose	1.26342	-0.17264	2.69948	0.0972512			Mannitol - Glucose	-0.344961	-2.74647	2.05654	0.983143		Mannitol - Glucose	-0.788192	-3.41069	1.83431	0.844442		Mannitol - Glucose	-0.249209	-1.54261	1.04419	0.971509			Mannitol - Glucose	0.104599	-1.8885	2.0977	0.999797		Mannitol - Glucose	-0.278446	-2.09904	1.54215	0.988316
Mannitol - Laminaribiose	-0.41321	-3.1	2.27358	0.987505		Mannitol - Laminaribiose	1.17728	-0.258782	2.61334	0.133665			Mannitol - Laminaribiose	0.0788114	-2.32269	2.48032	0.999945		Mannitol - Laminaribiose	-0.838253	-3.46075	1.78425	0.814856		Mannitol - Laminaribiose	-0.0477057	-1.34111	1.2457	0.999953			Mannitol - Laminaribiose	-0.227003	-2.22011	1.7661	0.995766		Mannitol - Laminaribiose	-0.83584	-2.65644	0.984757	0.619561
Mannitol - Laminarin	-0.933948	-3.80625	1.93835	0.840062		Mannitol - Laminarin	0.519975	-0.916085	1.95604	0.789455			Mannitol - Laminarin	-0.802326	-3.43304	1.82839	0.806224		Mannitol - Laminarin	-1.19004	-3.81254	1.43246	0.572424		Mannitol - Laminarin	-2.07595	-3.47298	-0.678914	0.0032734			Mannitol - Laminarin	-0.738872	-2.86959	1.39184	0.800772		Mannitol - Laminarin	-4.28881	-6.25527	-2.32234	7.23e-05
						Signif. codes: 0 ‘***’ 0.001 ‘**’ 0.01 ‘*’ 0.05 ‘.’ 0.1 ‘ ’ 1																			Signif. codes: 0 ‘***’ 0.001 ‘**’ 0.01 ‘*’ 0.05 ‘.’ 0.1 ‘ ’ 1													Signif. codes: 0 ‘***’ 0.001 ‘**’ 0.01 ‘*’ 0.05 ‘.’ 0.1 ‘ ’ 1

## Sheet: SData 3
Supplementary Data 3
	Df	SumsOfSqs	MeanSqs	F.Model	R2	Pr(>F)
Group	1	3.0663	3.06632	22.676	0.45648	0.001	***
Residuals	27	3.651	0.13522	0.54352
Total	28	6.7173	1
Signif. codes: 0 ‘***’ 0.001 ‘**’ 0.01 ‘*’ 0.05 ‘.’ 0.1 ‘ ’ 1

## Sheet: SData 4
Supplementary Data 4
	Df	SumsOfSqs	MeanSqs	F.Model	R2	Pr(>F)
Group	1	1.8943	1.8943	8.218	0.23335	0.001	***
Residuals	27	6.2236	0.2305	0.76665
Total	28	8.1178	1
---
Signif. codes: 0 ‘***’ 0.001 ‘**’ 0.01 ‘*’ 0.05 ‘.’ 0.1 ‘ ’ 1

## Sheet: SData 5
Supplementary Data 5
Group	Taxonomy	beta	se	W	p_val	q_val	diff_abn
Laminarin	Pseudomonadaceae; Pseudomonas; ASV43	6.14098	0.165916	37.0127	0	0	TRUE
Laminarin	Pseudomonadaceae; Pseudomonas; ASV37	5.86061	0.259218	22.6088	0	0	TRUE
Laminarin	Pseudoalteromonadaceae; Pseudoalteromonas; ASV39	5.80292	0.13585	42.7156	0	0	TRUE
Laminarin	Moraxellaceae; Acinetobacter; ASV59	5.79093	0.138042	41.9506	0	0	TRUE
Laminarin	Pseudomonadaceae; Pseudomonas; ASV85	5.26282	0.203505	25.8609	0	0	TRUE
Laminarin	Pseudomonadaceae; Pseudomonas; ASV138	4.92981	0.203552	24.2189	0	0	TRUE
Laminarin	Clostridiaceae_1; Clostridium_sensu_stricto_1; ASV142	4.65515	0.208924	22.2815	0	0	TRUE
Laminarin	Bacteroidaceae; Bacteroides; ASV188	4.58597	0.194472	23.5817	0	0	TRUE
Laminarin	Veillonellaceae; Pelosinus; ASV198	4.42235	0.215425	20.5284	0	0	TRUE
Laminarin	Paenibacillaceae; Paenibacillus; ASV402	4.40697	0.17692	24.9093	0	0	TRUE
Laminarin	Pseudomonadaceae; Pseudomonas; ASV132	4.39585	0.237262	18.5274	0	0	TRUE
Laminarin	Alcaligenaceae; Alcaligenes; ASV125	4.37797	0.113807	38.4684	0	0	TRUE
Laminarin	Alcaligenaceae; Achromobacter; ASV286	4.20017	0.296718	14.1554	0	0	TRUE
Laminarin	Porphyromonadaceae; Macellibacteroides; ASV204	4.11637	0.222413	18.5078	0	0	TRUE
Laminarin	Xanthomonadaceae; Stenotrophomonas; ASV237	4.08417	0.397732	10.2686	0	0	TRUE
Laminarin	Enterobacteriaceae; NA; ASV245	4.04237	0.249969	16.1715	0	0	TRUE
Laminarin	Comamonadaceae; NA; ASV207	3.99219	0.491614	8.12056	0	0	TRUE
Laminarin	Burkholderiaceae; Burkholderia-Paraburkholderia; ASV123	3.87599	0.404284	9.5873	0	0	TRUE
Laminarin	Enterobacteriaceae; Klebsiella; ASV124	3.62829	0.305855	11.8628	0	0	TRUE
Laminarin	Oxalobacteraceae; Collimonas; ASV129	3.62784	0.733335	4.94704	0	0	TRUE
Laminarin	Pseudomonadaceae; Pseudomonas; ASV256	3.60868	0.451551	7.99175	0	0	TRUE
Laminarin	Caulobacteraceae; Brevundimonas; ASV233	3.48879	0.263496	13.2404	0	0	TRUE
Laminarin	Comamonadaceae; Curvibacter; ASV26	3.37749	0.312026	10.8244	0	0	TRUE
Laminarin	Enterococcaceae; Enterococcus; ASV847	3.34009	0.364396	9.1661	0	0	TRUE
Laminarin	Burkholderiaceae; Cupriavidus; ASV377	3.2436	0.262976	12.3342	0	0	TRUE
Laminarin	Rhodocyclaceae; Propionivibrio; ASV423	3.11093	0.249384	12.4745	0	0	TRUE
Laminarin	Comamonadaceae; Limnohabitans; ASV301	3.04279	0.545086	5.58222	0	0	TRUE
Laminarin	Veillonellaceae; Anaerosinus; ASV1276	3.03731	0.329456	9.21915	0	0	TRUE
Laminarin	Flavobacteriaceae; Myroides; ASV455	2.92112	0.677456	4.31189	0	0	TRUE
Laminarin	Ruminococcaceae; Anaerobacterium; ASV1499	2.81363	0.425281	6.61593	0	0	TRUE
Laminarin	Flavobacteriaceae; Chryseobacterium; ASV680	2.79262	0.435104	6.41827	0	0	TRUE
Laminarin	Xanthomonadaceae; Stenotrophomonas; ASV232	2.48846	1.54368	1.61204	0	0	TRUE
Laminarin	Oxalobacteraceae; Herbaspirillum; ASV167	2.37342	1.49651	1.58597	0	0	TRUE
Laminarin	Enterobacteriaceae; Proteus; ASV269	2.37342	1.608	1.47601	0	0	TRUE
Laminarin	Moraxellaceae; Acinetobacter; ASV521	2.35902	0.226703	10.4058	0	0	TRUE
Laminarin	Shewanellaceae; Shewanella; ASV487	2.3456	1.48815	1.57618	0	0	TRUE
Laminarin	Shewanellaceae; Shewanella; ASV300	2.1853	1.56228	1.39879	0	0	TRUE
Laminarin	Methylobacteriaceae; Methylobacterium; ASV14	2.13535	0.292932	7.28955	0	0	TRUE
Laminarin	Family_XII; Exiguobacterium; ASV254	2.13535	0.292932	7.28955	0	0	TRUE
Laminarin	Pseudomonadaceae; Pseudomonas; ASV320	2.11225	1.41128	1.49669	0	0	TRUE
Laminarin	Enterobacteriaceae; NA; ASV308	1.99957	1.38296	1.44586	0	0	TRUE
Laminarin	Sphingobacteriaceae; Sphingobacterium; ASV1153	1.97794	1.44723	1.3667	0	0	TRUE
Laminarin	Caulobacteraceae; Brevundimonas; ASV228	1.97794	1.44723	1.3667	0	0	TRUE
Laminarin	Ruminococcaceae; Oscillibacter; ASV1829	1.95533	1.32829	1.47207	0	0	TRUE
Laminarin	Flavobacteriaceae; Chryseobacterium; ASV524	1.80967	1.27137	1.4234	0	0	TRUE
Laminarin	Microbacteriaceae; Microbacterium; ASV940	1.77227	1.40481	1.26158	0	0	TRUE
Laminarin	Sphingobacteriaceae; Sphingobacterium; ASV2355	1.67577	1.2181	1.37573	0	0	TRUE
Laminarin	Xanthomonadaceae; Stenotrophomonas; ASV213	1.58113	1.17446	1.34626	0	0	TRUE
Laminarin	Moraxellaceae; Psychrobacter; ASV1928	1.54859	1.36813	1.1319	0	0	TRUE
Laminarin	Comamonadaceae; NA; ASV1869	1.54859	1.36813	1.1319	0	0	TRUE
Laminarin	Clostridiaceae_1; Clostridium_sensu_stricto_12; ASV922	1.54311	1.1997	1.28625	0	0	TRUE
Laminarin	Enterobacteriaceae; Morganella; ASV685	1.31943	1.11731	1.1809	0	0	TRUE
Laminarin	Enterobacteriaceae; NA; ASV919	1.31943	1.21954	1.08191	0	0	TRUE
Laminarin	Sphingomonadaceae; Sphingomonas; ASV70	1.31581	1.08631	1.21126	0	0	TRUE
Laminarin	Planococcaceae; NA; ASV1278	1.31581	1.06635	1.23394	0	0	TRUE
Laminarin	Alcaligenaceae; Kerstersia; ASV516	1.22479	1.16572	1.05067	0	0	TRUE
Laminarin	Microbacteriaceae; Leifsonia; ASV683	1.09213	1.01952	1.07122	0	0	TRUE
Laminarin	Acidaminococcaceae; Acidaminococcus; ASV1210	1.09213	0.979812	1.11463	0	0	TRUE
Laminarin	Paenibacillaceae; Paenibacillus; ASV1257	1.09213	0.979812	1.11463	0	0	TRUE
Laminarin	Pseudomonadaceae; Pseudomonas; ASV928	0.868452	0.904275	0.960385	0	0	TRUE
Laminarin	Pseudomonadaceae; Pseudomonas; ASV2265	0.868452	0.904275	0.960385	0	0	TRUE
Laminarin	Francisellaceae; Francisella; ASV29	0.57938	1.56683	0.369778	0	0	TRUE
Laminarin	Veillonellaceae; Pelosinus; ASV351	0.544429	1.44524	0.376705	0	0	TRUE
Laminarin	Planococcaceae; Lysinibacillus; ASV2386	0.505378	1.52537	0.331315	0	0	TRUE
Laminarin	Flavobacteriaceae; Flavobacterium; ASV373	0.461139	1.48928	0.309638	0	0	TRUE
Laminarin	Moraxellaceae; Acinetobacter; ASV736	0.461139	1.48928	0.309638	0	0	TRUE
Laminarin	Vibrionaceae; Aliivibrio; ASV1255	0.461139	1.48928	0.309638	0	0	TRUE
Laminarin	Burkholderiaceae; Burkholderia-Paraburkholderia; ASV185	0.410115	1.42882	0.287031	0	0	TRUE
Laminarin	Alcaligenaceae; Achromobacter; ASV584	0.349845	1.28643	0.27195	0	0	TRUE
Laminarin	Paenibacillaceae; Paenibacillus; ASV3033	0.349845	1.39852	0.250155	0	0	TRUE
Laminarin	Comamonadaceae; NA; ASV695	0.276219	1.22635	0.225236	0	0	TRUE
Laminarin	Sphingobacteriaceae; Sphingobacterium; ASV627	0.276219	1.22635	0.225236	0	0	TRUE
Laminarin	Deinococcaceae; Deinococcus; ASV3108	0.276219	1.22635	0.225236	0	0	TRUE
Laminarin	FamilyI; Phormidium; ASV2582	0.276219	1.22635	0.225236	0	0	TRUE
Laminarin	Rhodospirillaceae; Telmatospirillum; ASV2657	0.276219	1.22635	0.225236	0	0	TRUE
Laminarin	Burkholderiaceae; Ralstonia; ASV180	0.276219	1.22635	0.225236	0	0	TRUE
Laminarin	Enterobacteriaceae; Proteus; ASV354	0.276219	1.22635	0.225236	0	0	TRUE
Laminarin	Microbacteriaceae; Leucobacter; ASV2807	0.276219	1.22635	0.225236	0	0	TRUE
Laminarin	Xanthomonadaceae; Rhodanobacter; ASV1084	0.276219	1.31967	0.209309	0	0	TRUE
Laminarin	Deep_1; NA; ASV3110	0.276219	1.33847	0.206368	0	0	TRUE
Laminarin	Comamonadaceae; Pelomonas; ASV2842	0.276219	1.33847	0.206368	0	0	TRUE
Laminarin	Flavobacteriaceae; Chryseobacterium; ASV3293	0.276219	1.33847	0.206368	0	0	TRUE
Laminarin	Hyphomicrobiaceae; NA; ASV1111	0.181578	1.24254	0.146135	0	0	TRUE
Laminarin	Porphyromonadaceae; Dysgonomonas; ASV593	0.181578	1.24254	0.146135	0	0	TRUE
Laminarin	Paenibacillaceae; Paenibacillus; ASV3287	0.181578	1.24254	0.146135	0	0	TRUE
Laminarin	Xanthomonadaceae; Stenotrophomonas; ASV3294	0.181578	1.26131	0.14396	0	0	TRUE
Laminarin	Comamonadaceae; Variovorax; ASV389	0.181578	1.24254	0.146135	0	0	TRUE
Laminarin	Chitinophagaceae; Vibrionimonas; ASV2738	0.181578	1.24254	0.146135	0	0	TRUE
Laminarin	Methylophilaceae; OM43_clade; ASV2377	0.181578	1.14912	0.158015	0	0	TRUE
Laminarin	Caulobacteraceae; Brevundimonas; ASV1482	0.181578	1.14912	0.158015	0	0	TRUE
Laminarin	Flavobacteriaceae; Polaribacter_2; ASV1703	0.181578	1.26131	0.14396	0	0	TRUE
Laminarin	Flavobacteriaceae; Chryseobacterium; ASV2991	0.181578	1.26131	0.14396	0	0	TRUE
Laminarin	Methylophilaceae; OM43_clade; ASV2884	0.181578	1.26131	0.14396	0	0	TRUE
Laminarin	Comamonadaceae; Comamonas; ASV1062	0.181578	1.24254	0.146135	0	0	TRUE
Laminarin	Clostridiaceae_1; Clostridium_sensu_stricto_10; ASV1569	0.181578	1.14912	0.158015	0	0	TRUE
Laminarin	Xanthomonadaceae; Frateuria; ASV1531	0.181578	1.24254	0.146135	0	0	TRUE
Laminarin	Ruminococcaceae; Ruminococcaceae_UCG-008; ASV1894	0.0489166	1.13446	0.0431188	0	0	TRUE
Laminarin	Moraxellaceae; Enhydrobacter; ASV50	0.0489166	1.04088	0.0469953	0	0	TRUE
Laminarin	Porphyromonadaceae; Dysgonomonas; ASV2578	0.0489166	1.13446	0.0431188	0	0	TRUE
Laminarin	Sphingobacteriaceae; Nubsella; ASV3402	0.0489166	1.04088	0.0469953	0	0	TRUE
Laminarin	Family_XI; Sedimentibacter; ASV2678	0.0489166	1.13446	0.0431188	0	0	TRUE
Laminarin	Rhodocyclaceae; NA; ASV1408	0.0489166	1.13446	0.0431188	0	0	TRUE
Laminarin	Thermoactinomycetaceae; NA; ASV3288	0.0489166	1.13446	0.0431188	0	0	TRUE
Laminarin	Alcaligenaceae; Pusillimonas; ASV3289	0.0489166	1.13446	0.0431188	0	0	TRUE
Laminarin	Family_XIII; Anaerovorax; ASV3291	0.0489166	1.04088	0.0469953	0	0	TRUE
Laminarin	Flavobacteriaceae; Flavobacterium; ASV3523	0.0489166	1.04088	0.0469953	0	0	TRUE
Laminarin	Porphyromonadaceae; Macellibacteroides; ASV530	0.0489166	1.04088	0.0469953	0	0	TRUE
Laminarin	Sphingobacteriaceae; Sphingobacterium; ASV892	0.0489166	1.04088	0.0469953	0	0	TRUE
Laminarin	Planococcaceae; NA; ASV140	0.0489166	1.04088	0.0469953	0	0	TRUE
Laminarin	Xanthomonadaceae; Stenotrophomonas; ASV2007	0.0489166	1.13446	0.0431188	0	0	TRUE
Laminarin	Oxalobacteraceae; Undibacterium; ASV1337	0.0489166	1.04088	0.0469953	0	0	TRUE
Laminarin	Porphyromonadaceae; Dysgonomonas; ASV251	0.0489166	1.04088	0.0469953	0	0	TRUE
Laminarin	Cryomorphaceae; Fluviicola; ASV2840	0.0489166	1.04088	0.0469953	0	0	TRUE
Laminarin	Flavobacteriaceae; Chryseobacterium; ASV2990	0.0489166	1.04088	0.0469953	0	0	TRUE
Laminarin	Peptococcaceae; Desulfitobacterium; ASV2584	0.0489166	1.04088	0.0469953	0	0	TRUE
Laminarin	Campylobacteraceae; Arcobacter; ASV2944	0.0489166	1.13446	0.0431188	0	0	TRUE
Laminarin	Ruminococcaceae; Ruminococcaceae_UCG-008; ASV3185	0.0489166	1.15317	0.0424194	0	0	TRUE
Laminarin	Ruminococcaceae; Ethanoligenens; ASV3767	0.0489166	1.15317	0.0424194	0	0	TRUE
Laminarin	Rhodothermaceae; Rubrivirga; ASV3031	0.0489166	1.15317	0.0424194	0	0	TRUE
Laminarin	Halieaceae; Pseudohaliea; ASV3403	0.0489166	1.15317	0.0424194	0	0	TRUE
Laminarin	Paenibacillaceae; Paenibacillus; ASV1263	0.0489166	1.15317	0.0424194	0	0	TRUE
Laminarin	Nocardiaceae; Rhodococcus; ASV1683	0.0489166	1.15317	0.0424194	0	0	TRUE
Laminarin	Alteromonadaceae; Glaciecola; ASV548	0.0489166	1.15317	0.0424194	0	0	TRUE

## Sheet: SData 6
Supplementary Data 6
Group	Taxonomy	beta	se	W	p_val	q_val	diff_abn
Laminarin	Pseudomonadaceae; Pseudomonas; ASV37	5.70319	0.468808	12.1653	0	0	TRUE
Laminarin	Pseudomonadaceae; Pseudomonas; ASV43	5.59575	0.557614	10.0352	0	0	TRUE
Laminarin	Pseudoalteromonadaceae; Pseudoalteromonas; ASV39	5.55377	0.517285	10.7364	0	0	TRUE
Laminarin	Pseudomonadaceae; Pseudomonas; ASV85	5.51701	0.626753	8.80253	0	0	TRUE
Laminarin	Moraxellaceae; Acinetobacter; ASV59	5.06877	0.554644	9.13878	0	0	TRUE
Laminarin	Clostridiaceae_1; Clostridium_sensu_stricto_1; ASV142	4.45975	0.474414	9.40053	0	0	TRUE
Laminarin	Comamonadaceae; Curvibacter; ASV26	4.40521	0.4379	10.0598	0	0	TRUE
Laminarin	Oxalobacteraceae; Herbaspirillum; ASV167	4.38941	0.530702	8.27094	0	0	TRUE
Laminarin	Oxalobacteraceae; Collimonas; ASV129	4.28388	0.434925	9.84971	0	0	TRUE
Laminarin	Porphyromonadaceae; Macellibacteroides; ASV204	4.207	0.576199	7.3013	0	0	TRUE
Laminarin	Bacteroidaceae; Bacteroides; ASV188	4.10371	0.438605	9.35628	0	0	TRUE
Laminarin	Pseudomonadaceae; Pseudomonas; ASV132	4.06374	0.528523	7.68886	0	0	TRUE
Laminarin	Alcaligenaceae; Achromobacter; ASV286	4.00403	0.75697	5.28955	0	0	TRUE
Laminarin	Comamonadaceae; NA; ASV207	3.75857	0.43323	8.67568	0	0	TRUE
Laminarin	Veillonellaceae; Pelosinus; ASV198	3.6416	0.753621	4.83213	0	0	TRUE
Laminarin	Xanthomonadaceae; Stenotrophomonas; ASV213	3.53842	0.710028	4.98349	0	0	TRUE
Laminarin	Enterobacteriaceae; Proteus; ASV269	3.44277	0.553362	6.22155	0	0	TRUE
Laminarin	Burkholderiaceae; Cupriavidus; ASV377	3.14903	0.906032	3.47563	0	0	TRUE
Laminarin	Alcaligenaceae; Alcaligenes; ASV125	2.88716	0.491682	5.87201	0	0	TRUE
Laminarin	Caulobacteraceae; Brevundimonas; ASV228	2.48917	0.51214	4.86033	0	0	TRUE
Laminarin	Burkholderiaceae; Burkholderia-Paraburkholderia; ASV123	2.39574	1.65767	1.44525	0	0	TRUE
Laminarin	Alteromonadaceae; Alteromonas; ASV76	2.20025	1.57628	1.39586	0	0	TRUE
Laminarin	Enterobacteriaceae; Klebsiella; ASV124	2.12609	1.54515	1.37598	0	0	TRUE
Laminarin	Xanthomonadaceae; Stenotrophomonas; ASV232	1.98339	1.50386	1.31886	0	0	TRUE
Laminarin	Shewanellaceae; Shewanella; ASV487	1.86159	1.76922	1.05221	0	0	TRUE
Laminarin	Xanthomonadaceae; Stenotrophomonas; ASV237	1.80212	1.52244	1.1837	0	0	TRUE
Laminarin	Pseudomonadaceae; Pseudomonas; ASV256	1.7268	1.39614	1.23684	0	0	TRUE
Laminarin	Cryomorphaceae; NS10_marine_group; ASV978	1.63127	1.5501	1.05236	0	0	TRUE
Laminarin	Enterobacteriaceae; NA; ASV245	1.59309	1.39367	1.14309	0	0	TRUE
Laminarin	Paenibacillaceae; Paenibacillus; ASV402	1.59201	1.33415	1.19328	0	0	TRUE
Laminarin	Shewanellaceae; Shewanella; ASV300	1.54874	1.36763	1.13243	0	0	TRUE
Laminarin	Colwelliaceae; Colwellia; ASV2118	1.49756	1.49825	0.999543	0	0	TRUE
Laminarin	Colwelliaceae; Colwellia; ASV2017	1.49684	1.51917	0.985306	0	0	TRUE
Laminarin	Family_XII; Exiguobacterium; ASV254	1.26797	1.20457	1.05263	0	0	TRUE
Laminarin	Caulobacteraceae; Brevundimonas; ASV233	1.26797	1.20457	1.05263	0	0	TRUE
Laminarin	Flavobacteriaceae; Pseudofulvibacter; ASV151	1.26797	1.51875	0.834876	0	0	TRUE
Laminarin	Rhodocyclaceae; Propionivibrio; ASV423	1.13639	1.22252	0.929544	0	0	TRUE
Laminarin	Porphyromonadaceae; Dysgonomonas; ASV251	1.04122	1.13254	0.919363	0	0	TRUE
Laminarin	Veillonellaceae; Anaerosinus; ASV1276	0.907509	1.06761	0.850034	0	0	TRUE
Laminarin	Burkholderiaceae; Burkholderia-Paraburkholderia; ASV185	0.907509	1.40534	0.645759	0	0	TRUE
Laminarin	Clostridiaceae_1; Clostridium_sensu_stricto_12; ASV922	0.907509	1.31289	0.691232	0	0	TRUE
Laminarin	Oceanospirillaceae; Marinomonas; ASV2769	0.18428	1.58118	0.116546	0	0	TRUE
Laminarin	Oceanospirillaceae; Marinomonas; ASV1399	0.14514	1.67025	0.0868976	0	0	TRUE
Laminarin	Caulobacteraceae; Brevundimonas; ASV2505	0.100786	1.8284	0.0551226	0	0	TRUE
Laminarin	Flavobacteriaceae; Flavirhabdus; ASV3195	0.100786	1.8284	0.0551226	0	0	TRUE
Laminarin	Porphyromonadaceae; Macellibacteroides; ASV530	0.0496104	1.47394	0.0336584	0	0	TRUE
Laminarin	Comamonadaceae; Limnohabitans; ASV301	0.0496104	1.47394	0.0336584	0	0	TRUE
Laminarin	Porticoccaceae; Porticoccus; ASV925	0.0496104	1.78726	0.0277578	0	0	TRUE
Laminarin	Planococcaceae; Lysinibacillus; ASV1149	0.0496104	1.78726	0.0277578	0	0	TRUE

## Sheet: SData 7
Supplementary Data 7
Group	Taxonomy	beta	se	W	p_val	q_val	diff_abn
Laminarin	Pseudomonadaceae; Pseudomonas; ASV43	6.20687	0.244792	25.3556	0	0	TRUE
Laminarin	Pseudomonadaceae; Pseudomonas; ASV37	6.09737	0.290641	20.979	0	0	TRUE
Laminarin	Pseudomonadaceae; Pseudomonas; ASV85	5.76578	0.414489	13.9106	0	0	TRUE
Laminarin	Moraxellaceae; Acinetobacter; ASV59	5.66144	0.303207	18.6718	0	0	TRUE
Laminarin	Clostridiaceae_1; Clostridium_sensu_stricto_1; ASV142	5.1423	0.333985	15.3968	0	0	TRUE
Laminarin	Oxalobacteraceae; Herbaspirillum; ASV167	4.65653	0.317148	14.6825	0	0	TRUE
Laminarin	Bacteroidaceae; Bacteroides; ASV188	4.65158	0.663195	7.01389	0	0	TRUE
Laminarin	Xanthomonadaceae; Stenotrophomonas; ASV237	4.63404	0.383124	12.0954	0	0	TRUE
Laminarin	Comamonadaceae; NA; ASV207	4.50425	0.334999	13.4456	0	0	TRUE
Laminarin	Pseudomonadaceae; Pseudomonas; ASV132	4.48875	0.284874	15.757	0	0	TRUE
Laminarin	Comamonadaceae; Variovorax; ASV389	4.38989	0.206467	21.262	0	0	TRUE
Laminarin	Alteromonadaceae; Alteromonas; ASV76	4.38859	0.579627	7.5714	0	0	TRUE
Laminarin	Enterobacteriaceae; Proteus; ASV269	4.35208	0.422282	10.3061	0	0	TRUE
Laminarin	Burkholderiaceae; Burkholderia-Paraburkholderia; ASV123	4.28807	0.60945	7.03596	0	0	TRUE
Laminarin	Alcaligenaceae; Achromobacter; ASV286	4.23392	0.409872	10.3299	0	0	TRUE
Laminarin	Pseudomonadaceae; Pseudomonas; ASV256	4.21843	0.575199	7.33386	0	0	TRUE
Laminarin	Alcaligenaceae; Alcaligenes; ASV125	4.13116	0.326412	12.6563	0	0	TRUE
Laminarin	Porphyromonadaceae; Macellibacteroides; ASV204	4.12008	0.604244	6.81856	0	0	TRUE
Laminarin	Oxalobacteraceae; Collimonas; ASV129	3.99756	0.528641	7.56196	0	0	TRUE
Laminarin	Caulobacteraceae; Brevundimonas; ASV233	3.91738	0.47347	8.27377	0	0	TRUE
Laminarin	Flammeovirgaceae; Candidatus_Amoebophilus; ASV1386	3.91044	0.342565	11.4152	0	0	TRUE
Laminarin	Burkholderiaceae; Cupriavidus; ASV377	3.90662	0.335105	11.6579	0	0	TRUE
Laminarin	Paenibacillaceae; Paenibacillus; ASV402	3.73703	0.268407	13.923	0	0	TRUE
Laminarin	Microbacteriaceae; Microbacterium; ASV940	3.64328	0.383465	9.50093	0	0	TRUE
Laminarin	Shewanellaceae; Shewanella; ASV487	3.28051	0.70646	4.64359	0	0	TRUE
Laminarin	Porphyromonadaceae; Dysgonomonas; ASV251	3.1849	0.39168	8.13138	0	0	TRUE
Laminarin	Pseudomonadaceae; Pseudomonas; ASV138	2.61659	1.6493	1.58648	0	0	TRUE
Laminarin	Comamonadaceae; Curvibacter; ASV26	2.36738	1.71464	1.38069	0	0	TRUE
Laminarin	Rhodocyclaceae; Propionivibrio; ASV423	2.19093	1.59629	1.37251	0	0	TRUE
Laminarin	Vibrionaceae; Aliivibrio; ASV93	2.11788	1.52297	1.39063	0	0	TRUE
Laminarin	Caulobacteraceae; Brevundimonas; ASV228	2.11681	1.44524	1.46468	0	0	TRUE
Laminarin	Veillonellaceae; Pelosinus; ASV198	1.96092	1.38196	1.41894	0	0	TRUE
Laminarin	Shewanellaceae; Shewanella; ASV300	1.75276	1.29885	1.34947	0	0	TRUE
Laminarin	Xanthomonadaceae; Rhodanobacter; ASV1084	1.65858	1.3842	1.19822	0	0	TRUE
Laminarin	Sphingomonadaceae; Sphingomonas; ASV532	1.65773	1.26618	1.30923	0	0	TRUE
Laminarin	Family_XII; Exiguobacterium; ASV254	1.52428	1.22771	1.24157	0	0	TRUE
Laminarin	Enterococcaceae; Enterococcus; ASV847	1.20329	1.26211	0.953396	0	0	TRUE
Laminarin	Saprospiraceae; Aureispira; ASV52	0.649878	1.84668	0.351918	0	0	TRUE
Laminarin	Enterobacteriaceae; NA; ASV308	0.612868	1.6894	0.362773	0	0	TRUE
Laminarin	Pseudomonadaceae; Pseudomonas; ASV320	0.571228	1.89894	0.300814	0	0	TRUE
Laminarin	Enterobacteriaceae; NA; ASV245	0.54828	1.63675	0.334982	0	0	TRUE
Laminarin	Xanthomonadaceae; Stenotrophomonas; ASV232	0.54828	1.88023	0.291603	0	0	TRUE
Laminarin	Oceanospirillaceae; Marinomonas; ASV2480	0.49702	1.59496	0.311618	0	0	TRUE
Laminarin	Veillonellaceae; Pelosinus; ASV351	0.436419	1.78902	0.243944	0	0	TRUE
Laminarin	Alcaligenaceae; Achromobacter; ASV584	0.401414	1.51705	0.264602	0	0	TRUE
Laminarin	Comamonadaceae; NA; ASV545	0.401414	1.76048	0.228014	0	0	TRUE
Laminarin	Rhodobacteraceae; Sulfitobacter; ASV631	0.362297	1.61288	0.224627	0	0	TRUE
Laminarin	Alteromonadaceae; Glaciecola; ASV1467	0.317972	1.44906	0.219433	0	0	TRUE
Laminarin	Enterobacteriaceae; Klebsiella; ASV124	0.317972	1.44906	0.219433	0	0	TRUE
Laminarin	Cryomorphaceae; Owenweeksia; ASV972	0.317972	1.44906	0.219433	0	0	TRUE
Laminarin	Streptococcaceae; Lactococcus; ASV1449	0.317972	1.69245	0.187876	0	0	TRUE
Laminarin	Oceanospirillaceae; Marinomonas; ASV33	0.266835	1.53535	0.173794	0	0	TRUE
Laminarin	Flavobacteriaceae; Winogradskyella; ASV3366	0.266835	1.65077	0.161643	0	0	TRUE
Laminarin	Comamonadaceae; Limnohabitans; ASV301	0.266835	1.4074	0.189594	0	0	TRUE
Laminarin	Oceanospirillaceae; Marinomonas; ASV1399	0.266835	1.4074	0.189594	0	0	TRUE
Laminarin	Xanthomonadaceae; Stenotrophomonas; ASV213	0.206406	1.35818	0.151972	0	0	TRUE
Laminarin	Pseudomonadaceae; Pseudomonas; ASV3364	0.206406	1.35818	0.151972	0	0	TRUE
Laminarin	Flavobacteriaceae; Tenacibaculum; ASV1290	0.206406	1.48629	0.138873	0	0	TRUE
Laminarin	Cryomorphaceae; NA; ASV2282	0.206406	1.48629	0.138873	0	0	TRUE
Laminarin	Sphingobacteriaceae; Sphingobacterium; ASV892	0.206406	1.35818	0.151972	0	0	TRUE
Laminarin	Bacteriovoracaceae; Peredibacter; ASV248	0.206406	1.48629	0.138873	0	0	TRUE
Laminarin	Verrucomicrobiaceae; Roseibacillus; ASV1877	0.206406	1.60151	0.128882	0	0	TRUE
Laminarin	FamilyI; Synechococcus; ASV973	0.206406	1.60151	0.128882	0	0	TRUE
Laminarin	Brucellaceae; NA; ASV2292	0.206406	1.60151	0.128882	0	0	TRUE
Laminarin	Flavobacteriaceae; Chryseobacterium; ASV2805	0.132541	1.42636	0.092923	0	0	TRUE
Laminarin	Rhodocyclaceae; NA; ASV1408	0.132541	1.54132	0.0859923	0	0	TRUE
Laminarin	Sphingomonadaceae; Sphingomonas; ASV70	0.132541	1.54132	0.0859923	0	0	TRUE
Laminarin	Caulobacteraceae; Caulobacter; ASV1799	0.132541	1.54132	0.0859923	0	0	TRUE
Laminarin	Flavobacteriaceae; Myroides; ASV455	0.132541	1.29803	0.10211	0	0	TRUE
Laminarin	Rhodobacteraceae; Sedimentitalea; ASV3475	0.132541	1.29803	0.10211	0	0	TRUE
Laminarin	Unknown_Family; Balneola; ASV3254	0.132541	1.29803	0.10211	0	0	TRUE
Laminarin	Clostridiaceae_1; Clostridium_sensu_stricto_5; ASV1370	0.0375069	1.22067	0.0307266	0	0	TRUE
Laminarin	Flavobacteriaceae; Myroides; ASV3597	0.0375069	1.22067	0.0307266	0	0	TRUE
Laminarin	Marinilabiaceae; Marinifilum; ASV58	0.0375069	1.3493	0.0277973	0	0	TRUE
Laminarin	Porphyromonadaceae; Dysgonomonas; ASV593	0.0375069	1.3493	0.0277973	0	0	TRUE
Laminarin	Ruminococcaceae; Caproiciproducens; ASV3595	0.0375069	1.3493	0.0277973	0	0	TRUE
Laminarin	Rhodobacteraceae; Pseudophaeobacter; ASV1336	0.0375069	1.3493	0.0277973	0	0	TRUE
Laminarin	Planococcaceae; Lysinibacillus; ASV2386	0.0375069	1.22067	0.0307266	0	0	TRUE
Laminarin	Family_XI; Anaerococcus; ASV3363	0.0375069	1.22067	0.0307266	0	0	TRUE
Laminarin	Ruminococcaceae; Anaerobacterium; ASV1499	0.0375069	1.3493	0.0277973	0	0	TRUE
Laminarin	Vibrionaceae; Aliivibrio; ASV1255	0.0375069	1.46388	0.0256215	0	0	TRUE

## Sheet: SData 8
Supplementary Data 8
Group	Taxonomy	beta	se	W	p_val	q_val	diff_abn
Laminarin	Pseudomonadaceae; Pseudomonas; ASV43	5.91168	0.203079	29.1103	0	0	TRUE
Laminarin	Pseudomonadaceae; Pseudomonas; ASV37	5.80249	0.330854	17.5379	0	0	TRUE
Laminarin	Alteromonadaceae; Alteromonas; ASV109	5.35439	0.510393	10.4907	0	0	TRUE
Laminarin	Moraxellaceae; Acinetobacter; ASV59	5.31536	0.33716	15.7651	0	0	TRUE
Laminarin	Clostridiaceae_1; Clostridium_sensu_stricto_1; ASV142	5.0425	0.295416	17.0692	0	0	TRUE
Laminarin	Pseudoalteromonadaceae; Psychrosphaera; ASV677	4.369	0.923658	4.73011	0	0	TRUE
Laminarin	Pseudomonadaceae; Pseudomonas; ASV132	4.30518	0.438104	9.82685	0	0	TRUE
Laminarin	Oxalobacteraceae; Collimonas; ASV129	4.28049	0.195374	21.9092	0	0	TRUE
Laminarin	Bacteroidaceae; Bacteroides; ASV188	4.19115	0.224852	18.6396	0	0	TRUE
Laminarin	Veillonellaceae; Pelosinus; ASV198	4.11529	0.397396	10.3556	0	0	TRUE
Laminarin	Alcaligenaceae; Alcaligenes; ASV125	3.6492	0.430464	8.47737	0	0	TRUE
Laminarin	Shewanellaceae; Shewanella; ASV300	3.54887	0.739224	4.8008	0	0	TRUE
Laminarin	Sphingobacteriaceae; Sphingobacterium; ASV1153	3.43558	0.310754	11.0556	0	0	TRUE
Laminarin	Pseudomonadaceae; Pseudomonas; ASV85	3.26088	1.84154	1.77074	0	0	TRUE
Laminarin	Pseudoalteromonadaceae; Pseudoalteromonas; ASV16	3.23918	2.1673	1.49457	0	0	TRUE
Laminarin	Oceanospirillaceae; Marinomonas; ASV33	2.8152	0.623366	4.51613	0	0	TRUE
Laminarin	Pseudomonadaceae; Pseudomonas; ASV256	2.5208	1.53951	1.63741	0	0	TRUE
Laminarin	Comamonadaceae; NA; ASV207	2.44676	1.61822	1.51201	0	0	TRUE
Laminarin	Oxalobacteraceae; Herbaspirillum; ASV167	2.41272	1.49497	1.6139	0	0	TRUE
Laminarin	Alcaligenaceae; Achromobacter; ASV286	2.37776	1.47969	1.60694	0	0	TRUE
Laminarin	Burkholderiaceae; Burkholderia-Paraburkholderia; ASV123	2.32228	1.4681	1.58183	0	0	TRUE
Laminarin	Xanthomonadaceae; Stenotrophomonas; ASV237	2.30926	1.52328	1.51599	0	0	TRUE
Laminarin	Paenibacillaceae; Paenibacillus; ASV402	2.29096	1.44627	1.58406	0	0	TRUE
Laminarin	Porphyromonadaceae; Macellibacteroides; ASV204	1.98818	1.43639	1.38415	0	0	TRUE
Laminarin	Porphyromonadaceae; Dysgonomonas; ASV251	1.98739	1.32111	1.50433	0	0	TRUE
Laminarin	Burkholderiaceae; Cupriavidus; ASV377	1.95929	1.32083	1.48337	0	0	TRUE
Laminarin	Flavobacteriaceae; Chryseobacterium; ASV524	1.90408	1.28562	1.48106	0	0	TRUE
Laminarin	Caulobacteraceae; Brevundimonas; ASV228	1.89269	1.3441	1.40815	0	0	TRUE
Laminarin	Family_XII; Exiguobacterium; ASV254	1.71909	1.21791	1.41151	0	0	TRUE
Laminarin	Bacteroidaceae; Bacteroides; ASV1527	1.69805	1.23006	1.38047	0	0	TRUE
Laminarin	Caulobacteraceae; Brevundimonas; ASV233	1.60255	1.32839	1.20638	0	0	TRUE
Laminarin	Campylobacteraceae; Arcobacter; ASV262	1.49163	1.22768	1.215	0	0	TRUE
Laminarin	Flavobacteriaceae; Flavobacterium; ASV373	1.49163	1.15916	1.28683	0	0	TRUE
Laminarin	Cryomorphaceae; NA; ASV89	1.17296	1.09888	1.06741	0	0	TRUE
Laminarin	Pseudomonadaceae; Pseudomonas; ASV138	0.890206	1.72749	0.515317	0	0	TRUE
Laminarin	Enterobacteriaceae; Proteus; ASV269	0.690335	1.56446	0.441262	0	0	TRUE
Laminarin	Comamonadaceae; Variovorax; ASV389	0.6258	1.74754	0.358103	0	0	TRUE
Laminarin	Enterobacteriaceae; Klebsiella; ASV124	0.57459	1.47006	0.390861	0	0	TRUE
Laminarin	Microbacteriaceae; Microbacterium; ASV940	0.545696	1.4465	0.377253	0	0	TRUE
Laminarin	Xanthomonadaceae; Stenotrophomonas; ASV213	0.514058	1.75983	0.292107	0	0	TRUE
Laminarin	Enterobacteriaceae; NA; ASV245	0.4791	1.39219	0.344133	0	0	TRUE
Laminarin	Flavobacteriaceae; Myroides; ASV455	0.4791	1.39219	0.344133	0	0	TRUE
Laminarin	Xanthomonadaceae; Stenotrophomonas; ASV232	0.44004	1.36035	0.323476	0	0	TRUE
Laminarin	Rhodobacteraceae; Ascidiaceihabitans; ASV3038	0.395789	1.56128	0.253503	0	0	TRUE
Laminarin	Comamonadaceae; NA; ASV545	0.395789	1.32427	0.298873	0	0	TRUE
Laminarin	Alteromonadaceae; Glaciecola; ASV522	0.395789	1.6636	0.237911	0	0	TRUE
Laminarin	Methylobacteriaceae; Methylobacterium; ASV126	0.344751	1.28267	0.268777	0	0	TRUE
Laminarin	Moraxellaceae; Acinetobacter; ASV3178	0.344751	1.28267	0.268777	0	0	TRUE
Laminarin	Microbacteriaceae; Leifsonia; ASV683	0.344751	1.28267	0.268777	0	0	TRUE
Laminarin	Alcaligenaceae; Achromobacter; ASV584	0.28446	1.23352	0.230608	0	0	TRUE
Laminarin	Xanthomonadaceae; Rhodanobacter; ASV1084	0.28446	1.23352	0.230608	0	0	TRUE
Laminarin	Comamonadaceae; NA; ASV496	0.28446	1.23352	0.230608	0	0	TRUE
Laminarin	Paenibacillaceae; NA; ASV3395	0.210802	1.1735	0.179636	0	0	TRUE
Laminarin	Unknown_Family; Candidatus_Tenderia; ASV674	0.210802	1.4118	0.149314	0	0	TRUE
Laminarin	Flavobacteriaceae; Kordia; ASV1670	0.210802	1.51317	0.139311	0	0	TRUE
Laminarin	Rhodobacteraceae; Sedimentitalea; ASV1264	0.210802	1.4118	0.149314	0	0	TRUE
Laminarin	Ruminococcaceae; Oscillibacter; ASV1829	0.210802	1.4118	0.149314	0	0	TRUE
Laminarin	Flavobacteriaceae; Chryseobacterium; ASV680	0.11611	1.09635	0.105906	0	0	TRUE
Laminarin	Bacteriovoracaceae; Halobacteriovorax; ASV2716	0.11611	1.33544	0.0869455	0	0	TRUE
Laminarin	Clostridiaceae_1; NA; ASV2419	0.11611	1.33544	0.0869455	0	0	TRUE
Laminarin	Oceanospirillaceae; Marinomonas; ASV2356	0.11611	1.43623	0.0808437	0	0	TRUE
Laminarin	Lactobacillaceae; Lactobacillus; ASV2575	0.11611	1.33544	0.0869455	0	0	TRUE
Laminarin	Flammeovirgaceae; Fabibacter; ASV1870	0.11611	1.43623	0.0808437	0	0	TRUE

## Sheet: SData 9
Supplementary Data 9
Group	Taxonomy	beta	se	W	p_val	q_val	diff_abn
Laminarin	Pseudomonadaceae; Pseudomonas; ASV43	6.35866	0.316269	20.1052	0	0	TRUE
Laminarin	Pseudomonadaceae; Pseudomonas; ASV37	6.26964	0.274854	22.8108	0	0	TRUE
Laminarin	Moraxellaceae; Acinetobacter; ASV59	5.57346	0.220502	25.2762	0	0	TRUE
Laminarin	Clostridiaceae_1; Clostridium_sensu_stricto_1; ASV142	5.18281	0.366485	14.1419	0	0	TRUE
Laminarin	Bacteroidaceae; Bacteroides; ASV188	5.03063	0.384736	13.0755	0	0	TRUE
Laminarin	Pseudomonadaceae; Pseudomonas; ASV138	4.86736	0.586863	8.29386	0	0	TRUE
Laminarin	Pseudomonadaceae; Pseudomonas; ASV132	4.80999	0.361427	13.3083	0	0	TRUE
Laminarin	Veillonellaceae; Pelosinus; ASV198	4.65357	0.336432	13.8322	0	0	TRUE
Laminarin	Xanthomonadaceae; Stenotrophomonas; ASV232	4.48413	0.417735	10.7344	0	0	TRUE
Laminarin	Oxalobacteraceae; Collimonas; ASV129	4.4096	0.469991	9.38231	0	0	TRUE
Laminarin	Alteromonadaceae; Alteromonas; ASV109	4.3923	0.881304	4.98387	0	0	TRUE
Laminarin	Burkholderiaceae; Burkholderia-Paraburkholderia; ASV123	4.32617	0.358981	12.0513	0	0	TRUE
Laminarin	Oxalobacteraceae; Herbaspirillum; ASV167	4.27501	0.566616	7.54481	0	0	TRUE
Laminarin	Porphyromonadaceae; Macellibacteroides; ASV204	4.25342	0.531902	7.99663	0	0	TRUE
Laminarin	Alcaligenaceae; Achromobacter; ASV286	4.09682	0.534361	7.66677	0	0	TRUE
Laminarin	Comamonadaceae; Curvibacter; ASV26	3.98486	0.512777	7.77113	0	0	TRUE
Laminarin	Comamonadaceae; NA; ASV207	3.9098	0.474063	8.24744	0	0	TRUE
Laminarin	Caulobacteraceae; Brevundimonas; ASV233	3.81377	0.396544	9.61751	0	0	TRUE
Laminarin	Xanthomonadaceae; Frateuria; ASV1531	3.75339	0.496664	7.5572	0	0	TRUE
Laminarin	Alcaligenaceae; Alcaligenes; ASV125	3.67918	0.323367	11.3777	0	0	TRUE
Laminarin	Pseudomonadaceae; Pseudomonas; ASV85	3.22836	2.04189	1.58106	0	0	TRUE
Laminarin	Family_XII; Exiguobacterium; ASV254	3.21963	0.413168	7.79254	0	0	TRUE
Laminarin	Microbacteriaceae; Microbacterium; ASV940	3.12487	0.405696	7.70249	0	0	TRUE
Laminarin	Sphingobacteriaceae; Sphingobacterium; ASV1153	2.76093	0.276222	9.99532	0	0	TRUE
Laminarin	Rhodocyclaceae; Propionivibrio; ASV423	2.76093	0.276222	9.99532	0	0	TRUE
Laminarin	Caulobacteraceae; Brevundimonas; ASV228	2.41055	1.70885	1.41062	0	0	TRUE
Laminarin	Enterobacteriaceae; Proteus; ASV354	2.28503	1.66128	1.37547	0	0	TRUE
Laminarin	Comamonadaceae; Variovorax; ASV389	2.28503	1.84276	1.24001	0	0	TRUE
Laminarin	Xanthomonadaceae; Stenotrophomonas; ASV213	2.15059	1.78656	1.20376	0	0	TRUE
Laminarin	Enterobacteriaceae; NA; ASV245	2.15059	1.63228	1.31754	0	0	TRUE
Laminarin	Veillonellaceae; Anaerosinus; ASV1276	2.05484	1.58185	1.29901	0	0	TRUE
Laminarin	Paenibacillaceae; Paenibacillus; ASV402	2.05484	1.74088	1.18034	0	0	TRUE
Laminarin	Pseudoalteromonadaceae; Pseudoalteromonas; ASV39	1.99553	1.6455	1.21272	0	0	TRUE
Laminarin	Burkholderiaceae; Cupriavidus; ASV377	1.92124	1.59866	1.20178	0	0	TRUE
Laminarin	Pseudomonadaceae; Pseudomonas; ASV256	1.69061	1.46023	1.15777	0	0	TRUE
Laminarin	Shewanellaceae; Shewanella; ASV487	1.68977	1.62979	1.0368	0	0	TRUE
Laminarin	Bradyrhizobiaceae; Bosea; ASV3133	1.68977	1.41476	1.19438	0	0	TRUE
Laminarin	Xanthomonadaceae; Stenotrophomonas; ASV2036	1.68977	1.62979	1.0368	0	0	TRUE
Laminarin	Porphyromonadaceae; Dysgonomonas; ASV251	1.595	1.5963	0.999191	0	0	TRUE
Laminarin	Sphingobacteriaceae; Pedobacter; ASV1223	1.46042	1.32923	1.0987	0	0	TRUE
Laminarin	Moraxellaceae; Acinetobacter; ASV521	1.46042	1.33531	1.09369	0	0	TRUE
Laminarin	Xanthomonadaceae; Stenotrophomonas; ASV237	1.23107	1.22839	1.00218	0	0	TRUE
Laminarin	Campylobacteraceae; Arcobacter; ASV1914	1.23107	1.22839	1.00218	0	0	TRUE
Laminarin	Planococcaceae; NA; ASV1278	1.23107	1.4436	0.852776	0	0	TRUE
Laminarin	Comamonadaceae; Limnohabitans; ASV301	0.465671	1.8971	0.245464	0	0	TRUE
Laminarin	Rhodobacteraceae; Pseudophaeobacter; ASV1336	0.430589	1.86857	0.230438	0	0	TRUE
Laminarin	Enterobacteriaceae; Klebsiella; ASV596	0.391376	1.87796	0.208405	0	0	TRUE
Laminarin	Enterobacteriaceae; Klebsiella; ASV124	0.346926	1.84183	0.188359	0	0	TRUE
Laminarin	Rickettsiaceae; NA; ASV1764	0.295624	1.96818	0.150202	0	0	TRUE
Laminarin	Planococcaceae; Planomicrobium; ASV2926	0.295624	1.75881	0.168082	0	0	TRUE
Laminarin	Paenibacillaceae; Paenibacillus; ASV2506	0.234964	1.75087	0.134198	0	0	TRUE
Laminarin	Enterobacteriaceae; NA; ASV308	0.160753	1.69061	0.0950859	0	0	TRUE
Laminarin	Comamonadaceae; NA; ASV545	0.160753	1.69061	0.0950859	0	0	TRUE
Laminarin	Flavobacteriaceae; Flavobacterium; ASV373	0.160753	1.69061	0.0950859	0	0	TRUE
Laminarin	Comamonadaceae; NA; ASV496	0.160753	1.69061	0.0950859	0	0	TRUE
Laminarin	Saprospiraceae; Portibacter; ASV2536	0.160753	1.85829	0.086506	0	0	TRUE
Laminarin	Rhodobacteraceae; Roseobacter; ASV1855	0.160753	1.64919	0.097474	0	0	TRUE
Laminarin	Enterobacteriaceae; Proteus; ASV269	0.160753	1.85829	0.086506	0	0	TRUE
Laminarin	Hyphomonadaceae; Algimonas; ASV2542	0.160753	1.64919	0.097474	0	0	TRUE
Laminarin	Brucellaceae; Ochrobactrum; ASV693	0.160753	1.64919	0.097474	0	0	TRUE
Laminarin	Rhodobacteraceae; Loktanella; ASV2796	0.160753	1.64919	0.097474	0	0	TRUE
Laminarin	Sphingomonadaceae; Sphingomonas; ASV70	0.0651434	1.61301	0.0403862	0	0	TRUE
Laminarin	Caulobacteraceae; Caulobacter; ASV1799	0.0651434	1.61301	0.0403862	0	0	TRUE
Laminarin	Psychromonadaceae; Psychromonas; ASV3546	0.0651434	1.61301	0.0403862	0	0	TRUE
Laminarin	Cryomorphaceae; NA; ASV3348	0.0651434	1.57153	0.0414522	0	0	TRUE
Laminarin	Clostridiaceae_1; Clostridium_sensu_stricto_12; ASV922	0.0651434	1.57153	0.0414522	0	0	TRUE

## Sheet: SData 10
Supplementary Data 10
Group	Taxonomy	beta	se	W	p_val	q_val	diff_abn
Laminarin	Pseudomonadaceae; Pseudomonas; ASV43	10.2734	0.24019	42.772	0	0	TRUE
Laminarin	Pseudomonadaceae; Pseudomonas; ASV37	10.1773	0.243277	41.8341	0	0	TRUE
Laminarin	Moraxellaceae; Acinetobacter; ASV59	9.71261	0.237133	40.9584	0	0	TRUE
Laminarin	Clostridiaceae_1; Clostridium_sensu_stricto_1; ASV142	9.12712	0.267298	34.1458	0	0	TRUE
Laminarin	Pseudomonadaceae; Pseudomonas; ASV85	8.83758	0.725095	12.1882	0	0	TRUE
Laminarin	Bacteroidaceae; Bacteroides; ASV188	8.74322	0.289074	30.2457	0	0	TRUE
Laminarin	Pseudomonadaceae; Pseudomonas; ASV132	8.64332	0.258126	33.4849	0	0	TRUE
Laminarin	Oxalobacteraceae; Collimonas; ASV129	8.35049	0.346977	24.0664	0	0	TRUE
Laminarin	Alcaligenaceae; Achromobacter; ASV286	8.01315	0.483269	16.5812	0	0	TRUE
Laminarin	Veillonellaceae; Pelosinus; ASV198	7.98936	0.506167	15.784	0	0	TRUE
Laminarin	Alcaligenaceae; Alcaligenes; ASV125	7.97555	0.277066	28.7857	0	0	TRUE
Laminarin	Porphyromonadaceae; Macellibacteroides; ASV204	7.96763	0.490097	16.2572	0	0	TRUE
Laminarin	Comamonadaceae; NA; ASV207	7.95293	0.47971	16.5786	0	0	TRUE
Laminarin	Oxalobacteraceae; Herbaspirillum; ASV167	7.85203	0.623572	12.592	0	0	TRUE
Laminarin	Burkholderiaceae; Burkholderia-Paraburkholderia; ASV123	7.67226	0.60102	12.7654	0	0	TRUE
Laminarin	Burkholderiaceae; Cupriavidus; ASV377	7.06657	0.583444	12.1118	0	0	TRUE
Laminarin	Caulobacteraceae; Brevundimonas; ASV233	7.0487	0.553306	12.7393	0	0	TRUE
Laminarin	Paenibacillaceae; Paenibacillus; ASV402	7.04698	0.662722	10.6334	0	0	TRUE
Laminarin	Xanthomonadaceae; Stenotrophomonas; ASV237	7.04274	0.684549	10.2881	0	0	TRUE
Laminarin	Pseudomonadaceae; Pseudomonas; ASV256	6.98368	0.668026	10.4542	0	0	TRUE
Laminarin	Pseudomonadaceae; Pseudomonas; ASV138	6.53908	0.892181	7.32932	0	0	TRUE
Laminarin	Comamonadaceae; Curvibacter; ASV26	6.53424	0.87595	7.4596	8.67862e-14	1.21501e-11	TRUE
Laminarin	Enterobacteriaceae; Proteus; ASV269	6.43449	0.798101	8.06224	0	0	TRUE
Laminarin	Caulobacteraceae; Brevundimonas; ASV228	6.40805	0.688618	9.30566	0	0	TRUE
Laminarin	Xanthomonadaceae; Stenotrophomonas; ASV232	6.21947	0.831136	7.4831	0	0	TRUE
Laminarin	Family_XII; Exiguobacterium; ASV254	6.20388	0.54701	11.3414	0	0	TRUE
Laminarin	Pseudoalteromonadaceae; Pseudoalteromonas; ASV39	6.15975	1.0996	5.60181	2.12121e-08	2.26969e-06	TRUE
Laminarin	Rhodocyclaceae; Propionivibrio; ASV423	6.06712	0.614568	9.87217	0	0	TRUE
Laminarin	Microbacteriaceae; Microbacterium; ASV940	6.01184	0.694954	8.6507	0	0	TRUE
Laminarin	Enterobacteriaceae; NA; ASV245	5.9933	0.77039	7.77956	0	0	TRUE
Laminarin	Xanthomonadaceae; Stenotrophomonas; ASV213	5.82874	0.784983	7.4253	0	0	TRUE
Laminarin	Shewanellaceae; Shewanella; ASV487	5.80661	0.77392	7.50286	0	0	TRUE
Laminarin	Porphyromonadaceae; Dysgonomonas; ASV251	5.8021	0.6861	8.45664	0	0	TRUE
Laminarin	Comamonadaceae; Variovorax; ASV389	5.69108	0.839569	6.77857	0	0	TRUE
Laminarin	Shewanellaceae; Shewanella; ASV300	5.67202	0.774027	7.32793	0	0	TRUE
Laminarin	Enterobacteriaceae; Klebsiella; ASV124	5.62939	0.798249	7.05217	0	0	TRUE
Laminarin	Sphingobacteriaceae; Sphingobacterium; ASV1153	5.44879	0.716708	7.60253	0	0	TRUE
Laminarin	Alteromonadaceae; Alteromonas; ASV109	5.28649	0.969308	5.45388	0	0	TRUE
Laminarin	Veillonellaceae; Anaerosinus; ASV1276	5.12968	0.681364	7.52854	0	0	TRUE
Laminarin	Comamonadaceae; Limnohabitans; ASV301	4.7361	0.746148	6.3474	0	0	TRUE
Laminarin	Alteromonadaceae; Alteromonas; ASV76	4.67956	0.822754	5.68767	0	0	TRUE
Laminarin	Enterobacteriaceae; NA; ASV308	4.52358	0.762699	5.93102	0	0	TRUE
Laminarin	Flavobacteriaceae; Myroides; ASV455	4.46335	0.700809	6.36885	0	0	TRUE
Laminarin	Xanthomonadaceae; Frateuria; ASV1531	4.42458	0.734839	6.02115	0	0	TRUE
Laminarin	Moraxellaceae; Acinetobacter; ASV521	4.42051	0.6356	6.95486	0	0	TRUE
Laminarin	Flavobacteriaceae; Chryseobacterium; ASV680	4.39285	0.650698	6.75097	0	0	TRUE
Laminarin	Flavobacteriaceae; Chryseobacterium; ASV524	4.29313	0.714281	6.01042	0	0	TRUE
Laminarin	Ruminococcaceae; Oscillibacter; ASV1829	4.24293	0.707793	5.99458	0	0	TRUE
Laminarin	Clostridiaceae_1; Clostridium_sensu_stricto_12; ASV922	4.17673	0.654146	6.38502	0	0	TRUE
Laminarin	Sphingomonadaceae; Sphingomonas; ASV70	4.16573	0.661944	6.29318	0	0	TRUE
Laminarin	Enterococcaceae; Enterococcus; ASV847	4.16173	0.666609	6.24314	0	0	TRUE
Laminarin	Pseudoalteromonadaceae; Psychrosphaera; ASV677	4.13481	0.794842	5.20206	0	0	TRUE
Laminarin	Methylobacteriaceae; Methylobacterium; ASV14	3.61574	0.508272	7.1138	0	0	TRUE
Laminarin	Francisellaceae; Francisella; ASV29	3.31564	0.54455	6.08876	0	0	TRUE
Laminarin	Alteromonadaceae; Glaciecola; ASV522	3.26662	1.31185	2.49008	0	0	TRUE
Laminarin	Rhodobacteraceae; Pseudophaeobacter; ASV1336	3.17839	0.858335	3.70297	0.000213087	0.0206694	TRUE
Laminarin	Sphingomonadaceae; Sphingomonas; ASV87	3.16481	0.447783	7.06773	0	0	TRUE
Laminarin	Bacteriovoracaceae; Peredibacter; ASV248	2.16646	1.15272	1.87944	0	0	TRUE
Laminarin	Sphingomonadaceae; Sphingomonas; ASV35	1.61875	0.835536	1.93739	0	0	TRUE
Laminarin	Hydrogenophilaceae; NA; ASV904	1.28379	1.1722	1.09519	0	0	TRUE
Laminarin	Oceanospirillaceae; Balneatrix; ASV214	1.09825	1.37866	0.796608	0	0	TRUE
Laminarin	Cryomorphaceae; Fluviicola; ASV1110	1.09402	1.25136	0.874264	0	0	TRUE
Laminarin	Alteromonadaceae; Glaciecola; ASV424	0.57851	1.20247	0.4811	0	0	TRUE
Laminarin	NS9_marine_group; NA; ASV556	0.495131	1.23671	0.400363	0	0	TRUE
Laminarin	Alteromonadaceae; Paraglaciecola; ASV629	0.304767	1.17425	0.259543	0	0	TRUE
Laminarin	Porticoccaceae; SAR92_clade; ASV1475	0.141484	1.15552	0.122442	0	0	TRUE
Laminarin	Marinilabiaceae; NA; ASV86	0.0739347	1.28796	0.0574045	0	0	TRUE

[truncated: 21 more sheets: SData 11, SData 12, SData 13, SData 14, SData 15, SData 16, SData 17, SData 18, SData 19, SData 20, SData 21, SData 22, SData 23, SData 24, SData 25, SData 26, SData 27, SData 28, SData 29, SData 30 …]
