# Supplementary material for: Strong chemotaxis by marine bacteria towards polysaccharides is enhanced by the abundant organosulfur compound DMSP
Source: Nat Commun. 2023 Dec 6;14:8080. doi: 10.1038/s41467-023-43143-z (PMC10700628; doi:10.1038/s41467-023-43143-z)
Supplement: Supplementary file 6 — Source Data [file 41467_2023_43143_MOESM6_ESM.xlsx]

## Sheet: Figure 1a,b
Figure 1a,b: Chemotactic index (IC) of natural bacterial communities to laminarin, laminaribiose, glucose and mannitol. FSW: seawater negative control. "Tx" marks the sampling time point. Each treatment was measured in triplicates.
Treatment	IC
T0_Laminarin	4.77419
T0_Laminarin	1.01382
T0_Laminarin	0.682028
T1_Laminarin	2.65918
T1_Laminarin	1.50562
T1_Laminarin	1.27341
T1_Laminarin	1.25094
T3_Laminarin	3.96124
T3_Laminarin	2.05426
T4_Laminarin	2.60517
T4_Laminarin	1.85978
T4_Laminarin	1.18081
T5_Laminarin	1.71835
T5_Laminarin	2.85759
T5_Laminarin	4.0443
T6_Laminarin	2.83086
T6_Laminarin	2.48368
T6_Laminarin	0.908012
T7_Laminarin	3.78947
T7_Laminarin	5.25815
T7_Laminarin	6.75188
T0_Laminaribiose	2.96774
T0_Laminaribiose	1.25346
T0_Laminaribiose	0.995392
T0_Laminaribiose	1.32719
T1_Laminaribiose	0.629213
T1_Laminaribiose	1.30337
T1_Laminaribiose	1.22846
T1_Laminaribiose	0.898876
T3_Laminaribiose	2.06977
T3_Laminaribiose	2.25581
T3_Laminaribiose	2.05426
T4_Laminaribiose	2.89299
T4_Laminaribiose	0.830258
T4_Laminaribiose	0.867159
T5_Laminaribiose	1.13924
T5_Laminaribiose	0.56962
T5_Laminaribiose	0.825949
T5_Laminaribiose	0.845886
T6_Laminaribiose	3.02671
T6_Laminaribiose	1.16617
T6_Laminaribiose	0.667656
T6_Laminaribiose	1.38872
T7_Laminaribiose	1.01253
T7_Laminaribiose	2.3208
T7_Laminaribiose	1.96541
T7_Laminaribiose	1.95539
T0_Glucose	1.73272
T0_Glucose	2.41475
T0_Glucose	0.976959
T0_Glucose	1.27189
T1_Glucose	1.07865
T1_Glucose	1.03371
T1_Glucose	1.07865
T1_Glucose	0.524345
T3_Glucose	3.11628
T3_Glucose	2.79845
T3_Glucose	1.73643
T4_Glucose	2.7679
T4_Glucose	0.731365
T4_Glucose	0.940959
T5_Glucose	0.958861
T5_Glucose	0.636076
T5_Glucose	1.03481
T5_Glucose	1.55696
T6_Glucose	1.40653
T6_Glucose	1.93175
T6_Glucose	0.436202
T6_Glucose	1.14837
T7_Glucose	0.807018
T7_Glucose	1.66566
T7_Glucose	1.49424
T7_Glucose	1.05764
T0_Mannitol	2.41475
T0_Mannitol	0.700461
T0_Mannitol	0.552995
T1_Mannitol	1.82772
T1_Mannitol	3.57303
T1_Mannitol	1.17603
T3_Mannitol	2.81395
T3_Mannitol	1.5969
T4_Mannitol	0.874539
T4_Mannitol	0.509225
T5_Mannitol	0.484177
T5_Mannitol	0.541139
T5_Mannitol	1.0538
T5_Mannitol	1.11076
T6_Mannitol	2.30564
T6_Mannitol	0.712166
T6_Mannitol	0.988131
T7_Mannitol	0.471178
T7_Mannitol	1.7193
T7_Mannitol	0.597494
T7_Mannitol	1.12281
T0_FSW	1.17972
T0_FSW	0.921659
T0_FSW	0.718894
T0_FSW	1.17972
T1_FSW	0.868914
T1_FSW	1.31086
T1_FSW	1.34082
T1_FSW	0.951311
T3_FSW	1.28682
T3_FSW	0.728682
T4_FSW	1.35055
T4_FSW	0.767528
T4_FSW	0.881919
T5_FSW	1.68987
T5_FSW	0.797468
T5_FSW	0.512658
T6_FSW	1.34421
T6_FSW	0.721068
T6_FSW	0.934718
T7_FSW	0.380952
T7_FSW	2.43108
T7_FSW	0.716792
T7_FSW	0.471178

## Sheet: Figure 2a-d
Figure 2a-d. Chemotactic index (IC) of the four strains (ASV16, ASV109, ASV76 and ASV39) to unfractionated laminarin ("Laminarin raw"), laminarin fraction > 3 KDa ("+3 kDa"), laminarin fraction 1-3 kDa ("1-3 kDa"), laminarin fraction < 3 KDa ("-3 kDa"), laminarin hexose ("hexose"), laminaribiose and glucose. FSW: seawater negative control. Each treatment was measured in triplicates.
Treatment	IC
ASV16_Laminarin_raw	160.198
ASV16_Laminarin_raw	125.555
ASV16_Laminarin_raw	155.853
ASV16_+3 KDa	84.8906
ASV16_+3 KDa	76.6641
ASV16_+3 KDa	70.7123
ASV16_-3 KDa	27.1469
ASV16_-3 KDa	24.7506
ASV16_-3 KDa	21.3627
ASV16_1-3 KDa	6.70467
ASV16_1-3 KDa	6.6863
ASV16_1-3 KDa	5.81637
ASV16_hexose	0.351186
ASV16_hexose	1.07192
ASV16_hexose	0.888294
ASV16_Laminaribiose	1.49885
ASV16_Laminaribiose	0.902066
ASV16_Laminaribiose	1.1316
ASV16_glucose	0.704667
ASV16_glucose	1.02601
ASV16_glucose	1.16373
ASV16_FSW	0.397093
ASV16_FSW	0.704667
ASV16_FSW	1.89824
ASV39_Laminarin_raw	143.43
ASV39_Laminarin_raw	235.267
ASV39_Laminarin_raw	247.535
ASV39_+3 KDa	154.067
ASV39_+3 KDa	182.08
ASV39_+3 KDa	150.97
ASV39_-3 KDa	87.3939
ASV39_-3 KDa	114.424
ASV39_-3 KDa	89.7879
ASV39_1-3 KDa	21.1258
ASV39_1-3 KDa	24.0197
ASV39_1-3 KDa	21.9318
ASV39_hexose	0.898485
ASV39_hexose	1.20152
ASV39_hexose	1.04091
ASV39_Laminaribiose	0.64697
ASV39_Laminaribiose	0.666667
ASV39_Laminaribiose	1.10152
ASV39_glucose	0.898485
ASV39_glucose	0.595455
ASV39_glucose	0.798485
ASV39_FSW	0.868182
ASV39_FSW	1.0303
ASV39_FSW	1.10152
ASV109_Laminarin_raw	3.55322
ASV109_Laminarin_raw	3.94228
ASV109_Laminarin_raw	4.07721
ASV109_+3 KDa	2.24888
ASV109_+3 KDa	2.65367
ASV109_+3 KDa	2.42879
ASV109_-3 KDa	2.33883
ASV109_-3 KDa	4.12219
ASV109_-3 KDa	2.98426
ASV109_1-3 KDa	11.8291
ASV109_1-3 KDa	10.4708
ASV109_1-3 KDa	10.9453
ASV109_hexose	16.2976
ASV109_hexose	14.2871
ASV109_hexose	16.4325
ASV109_Laminaribiose	1.03448
ASV109_Laminaribiose	1.72489
ASV109_Laminaribiose	1.84408
ASV109_glucose	1.6934
ASV109_glucose	2.12969
ASV109_glucose	1.63493
ASV109_FSW	0.510495
ASV109_FSW	1.00525
ASV109_FSW	1.48426
ASV76_Laminarin_raw	10.8033
ASV76_Laminarin_raw	19.3273
ASV76_Laminarin_raw	16.3474
ASV76_+3 KDa	13.8757
ASV76_+3 KDa	11.2545
ASV76_+3 KDa	9.95687
ASV76_-3 KDa	6.39533
ASV76_-3 KDa	5.44559
ASV76_-3 KDa	6.3241
ASV76_1-3 KDa	10.2038
ASV76_1-3 KDa	9.44282
ASV76_1-3 KDa	8.62366
ASV76_hexose	0.744361
ASV76_hexose	0.854769
ASV76_hexose	0.831025
ASV76_Laminaribiose	0.759794
ASV76_Laminaribiose	0.958053
ASV76_Laminaribiose	0.641076
ASV76_glucose	0.609023
ASV76_glucose	1.11595
ASV76_glucose	1.33795
ASV76_FSW	0.696874
ASV76_FSW	0.958053
ASV76_FSW	1.34507

## Sheet: Figure 2e-h
Figure 2e-h. Normalized cell number of the four strains (ASV16, ASV109, ASV76 and ASV39) growing on laminarin, laminaribiose and glucose measured by flow cytometry. FSW: seawater negative control. "Tx" marks the sampling time point. Each treatment was measured in triplicates.
Treatment	Normalized cell number
T0_ASV109_Laminarin	0.924729
T0_ASV109_Laminarin	0.924451
T0_ASV109_Laminarin	1.15082
T0_ASV109_Laminaribiose	1.04642
T0_ASV109_Laminaribiose	0.956372
T0_ASV109_Laminaribiose	0.997203
T0_ASV109_Glucose	1.03325
T0_ASV109_Glucose	0.992913
T0_ASV109_Glucose	0.973836
T0_ASV109_FSW	0.988667
T0_ASV109_FSW	0.981793
T0_ASV109_FSW	1.02954
T24_ASV109_Laminarin	13.113
T24_ASV109_Laminarin	11.3958
T24_ASV109_Laminarin	9.82616
T24_ASV109_Laminaribiose	1.70263
T24_ASV109_Laminaribiose	1.44981
T24_ASV109_Laminaribiose	1.64959
T24_ASV109_Glucose	2.29684
T24_ASV109_Glucose	2.50077
T24_ASV109_Glucose	2.72133
T24_ASV109_FSW	0.852732
T24_ASV109_FSW	0.876092
T24_ASV109_FSW	0.877751
T48_ASV109_Laminarin	19.6574
T48_ASV109_Laminarin	21.1417
T48_ASV109_Laminarin	19.3448
T48_ASV109_Laminaribiose	2.08531
T48_ASV109_Laminaribiose	2.57983
T48_ASV109_Laminaribiose	2.05075
T48_ASV109_Glucose	4.0329
T48_ASV109_Glucose	4.32773
T48_ASV109_Glucose	3.58232
T48_ASV109_FSW	0.193666
T48_ASV109_FSW	0.232446
T48_ASV109_FSW	0.288344
T0_ASV76_Laminarin	1.02325
T0_ASV76_Laminarin	1.08623
T0_ASV76_Laminarin	0.890519
T0_ASV76_Laminaribiose	1.01227
T0_ASV76_Laminaribiose	0.95649
T0_ASV76_Laminaribiose	1.03124
T0_ASV76_Glucose	0.933123
T0_ASV76_Glucose	1.01955
T0_ASV76_Glucose	1.04732
T0_ASV76_FSW	2.9365
T0_ASV76_FSW	0.0315253
T0_ASV76_FSW	0.0319775
T24_ASV76_Laminarin	3.0771
T24_ASV76_Laminarin	2.32788
T24_ASV76_Laminarin	2.92164
T24_ASV76_Laminaribiose	0.297483
T24_ASV76_Laminaribiose	0.247374
T24_ASV76_Laminaribiose	0.255815
T24_ASV76_Glucose	0.29417
T24_ASV76_Glucose	0.264423
T24_ASV76_Glucose	0.252143
T24_ASV76_FSW	0.00676477
T24_ASV76_FSW	0.00641227
T24_ASV76_FSW	0.00567968
T48_ASV76_Laminarin	3.09354
T48_ASV76_Laminarin	3.06785
T48_ASV76_Laminarin	2.91436
T48_ASV76_Laminaribiose	0.225565
T48_ASV76_Laminaribiose	0.192716
T48_ASV76_Laminaribiose	0.154173
T48_ASV76_Glucose	0.0186549
T48_ASV76_Glucose	0.0289289
T48_ASV76_Glucose	0.0251017
T48_ASV76_FSW	0.00525173
T48_ASV76_FSW	0.00430572
T48_ASV76_FSW	0.00463683
T0_ASV16_Laminarin	1.00558
T0_ASV16_Laminarin	1.06727
T0_ASV16_Laminarin	0.927154
T0_ASV16_Laminaribiose	1.04063
T0_ASV16_Laminaribiose	1.01517
T0_ASV16_Laminaribiose	0.944195
T0_ASV16_Glucose	1.09994
T0_ASV16_Glucose	0.994628
T0_ASV16_Glucose	0.905433
T0_ASV16_FSW	0.931559
T0_ASV16_FSW	1.04653
ASV16_FSW	1.02191
T24_ASV16_Laminarin	13.9136
T24_ASV16_Laminarin	13.6448
T24_ASV16_Laminarin	12.8405
T24_ASV16_Laminaribiose	4.96263
T24_ASV16_Laminaribiose	3.53057
T24_ASV16_Laminaribiose	3.60959
T24_ASV16_Glucose	2.79273
T24_ASV16_Glucose	3.23343
T24_ASV16_Glucose	2.81561
T24_ASV16_FSW	2.99232
T24_ASV16_FSW	2.84635
T24_ASV16_FSW	2.53509
T48_ASV16_Laminarin	12.6278
T48_ASV16_Laminarin	10.5572
T48_ASV16_Laminarin	11.352
T48_ASV16_Laminaribiose	2.26331
T48_ASV16_Laminaribiose	2.73479
T48_ASV16_Laminaribiose	2.46581
T48_ASV16_Glucose	2.20214
T48_ASV16_Glucose	2.43206
T48_ASV16_Glucose	2.34909
T48_ASV16_FSW	3.76623
T48_ASV16_FSW	4.04106
T48_ASV16_FSW	3.61471
T0_ASV39_Laminarin	1.02086
T0_ASV39_Laminarin	1.00927
T0_ASV39_Laminarin	0.969869
T0_ASV39_Laminaribiose	1.03683
T0_ASV39_Laminaribiose	0.977976
T0_ASV39_Laminaribiose	0.985191
T0_ASV39_Glucose	1.03322
T0_ASV39_Glucose	0.917088
T0_ASV39_Glucose	1.04969
T0_ASV39_FSW	1.1589
T0_ASV39_FSW	0.868624
T0_ASV39_FSW	0.972477
T24_ASV39_Laminarin	0.413954
T24_ASV39_Laminarin	0.539284
T24_ASV39_Laminarin	0.546377
T24_ASV39_Laminaribiose	0.0804901
T24_ASV39_Laminaribiose	0.103128
T24_ASV39_Laminaribiose	0.0889333
T24_ASV39_Glucose	0.103996
T24_ASV39_Glucose	0.107235
T24_ASV39_Glucose	0.166554
T24_ASV39_FSW	0.148171
T24_ASV39_FSW	0.176463
T24_ASV39_FSW	0.128495
T48_ASV39_Laminarin	1.52229
T48_ASV39_Laminarin	0.890843
T48_ASV39_Laminarin	0.769413
T48_ASV39_Laminaribiose	0.15085
T48_ASV39_Laminaribiose	0.142139
T48_ASV39_Laminaribiose	0.129117
T48_ASV39_Glucose	0.164027
T48_ASV39_Glucose	0.19099
T48_ASV39_Glucose	0.185616
T48_ASV39_FSW	0.186475
T48_ASV39_FSW	0.217639
T48_ASV39_FSW	0.201507

## Sheet: Figure 3c-f and S6
Figure 3c-f and S6. Chemotactic index (IC) of the four strains (ASV16, ASV109, ASV76 and ASV39) to laminarin, glucose and the laminarin fraction < 3kDa ("-3 kDa"), in presence of different concentrations of DMSP. FSW: seawater negative control. 0: DMSP-free control; 0.1,1 and 10 corresponds to the concentration (µM) of DMSP added to the surrounding seawater. Each treatment was measured in triplic…
Treatment	IC
ASV16_0_Laminarin	53.046
ASV16_0_Laminarin	65.1398
ASV16_0_Laminarin	55.63
ASV16_0_FSW	0.994725
ASV16_0_FSW	1.11567
ASV16_0_FSW	0.889601
ASV16_0_-3 KDa	3.79067
ASV16_0_-3 KDa	2.25131
ASV16_0_-3 KDa	6.90437
ASV16_0_Glucose	3.22041
ASV16_0_Glucose	1.3172
ASV16_0_Glucose	1.11953
ASV16_0.1_Laminarin	66.5238
ASV16_0.1_Laminarin	63.4387
ASV16_0.1_Laminarin	113.198
ASV16_0.1_FSW	1.13605
ASV16_0.1_FSW	1.11355
ASV16_0.1_FSW	0.750402
ASV16_0.1_-3 KDa	14.1388
ASV16_0.1_-3 KDa	8.5347
ASV16_0.1_-3 KDa	7.06684
ASV16_0.1_Glucose	6.16967
ASV16_0.1_Glucose	11.8972
ASV16_0.1_Glucose	4.64524
ASV16_1_Laminarin	136.041
ASV16_1_Laminarin	122.694
ASV16_1_Laminarin	183.115
ASV16_1_FSW	0.747909
ASV16_1_FSW	0.958728
ASV16_1_FSW	1.29336
ASV16_1_-3 KDa	7.05498
ASV16_1_-3 KDa	10.0103
ASV16_1_-3 KDa	15.8763
ASV16_1_Glucose	23.6873
ASV16_1_Glucose	17.8454
ASV16_1_Glucose	4.76632
ASV16_10_Laminarin	180.942
ASV16_10_Laminarin	129.178
ASV16_10_Laminarin	129.849
ASV16_10_FSW	1.07443
ASV16_10_FSW	0.884723
ASV16_10_FSW	1.04085
ASV16_10_-3 KDa	20.4458
ASV16_10_-3 KDa	18.25
ASV16_10_-3 KDa	11.4458
ASV16_10_Glucose	20.8625
ASV16_10_Glucose	20.8042
ASV16_10_Glucose	18.3875
ASV39_0_Laminarin	66.7209
ASV39_0_Laminarin	67.6983
ASV39_0_Laminarin	60.0988
ASV39_0_FSW	0.848837
ASV39_0_FSW	1.24419
ASV39_0_FSW	0.906977
ASV39_0_-3 KDa	45.2018
ASV39_0_-3 KDa	95.0841
ASV39_0_-3 KDa	101.612
ASV39_0_Glucose	1.42432
ASV39_0_Glucose	1.42432
ASV39_0_Glucose	1.3467
ASV39_0.1_Laminarin	269.659
ASV39_0.1_Laminarin	265.415
ASV39_0.1_Laminarin	267.562
ASV39_0.1_FSW	1.22727
ASV39_0.1_FSW	0.886364
ASV39_0.1_FSW	0.886364
ASV39_0.1_-3 KDa	29.0905
ASV39_0.1_-3 KDa	29.1368
ASV39_0.1_-3 KDa	30.5086
ASV39_0.1_Glucose	0.237273
ASV39_0.1_Glucose	0.218182
ASV39_0.1_Glucose	0.409091
ASV39_1_Laminarin	144.63
ASV39_1_Laminarin	125.708
ASV39_1_Laminarin	122.614
ASV39_1_FSW	1.54054
ASV39_1_FSW	0.756757
ASV39_1_FSW	0.702703
ASV39_1_-3 KDa	52.1855
ASV39_1_-3 KDa	40.0043
ASV39_1_-3 KDa	39.6311
ASV39_1_Glucose	0.539446
ASV39_1_Glucose	0.398721
ASV39_1_Glucose	0.697228
ASV39_10_Laminarin	65.3051
ASV39_10_Laminarin	61.339
ASV39_10_Laminarin	70.5932
ASV39_10_FSW	0.677966
ASV39_10_FSW	1.76271
ASV39_10_FSW	0.559322
ASV39_10_-3 KDa	101.872
ASV39_10_-3 KDa	98.0364
ASV39_10_-3 KDa	90.7484
ASV39_10_Glucose	0.857602
ASV39_10_Glucose	1.5
ASV39_10_Glucose	1.15632
ASV76_0_Laminarin	18.4455
ASV76_0_Laminarin	20.703
ASV76_0_Laminarin	17.2117
ASV76_0_FSW	0.943641
ASV76_0_FSW	0.989337
ASV76_0_FSW	1.06702
ASV76_0_-3 KDa	5.67632
ASV76_0_-3 KDa	4.62406
ASV76_0_-3 KDa	4.99286
ASV76_0_Glucose	0.947368
ASV76_0_Glucose	1.30827
ASV76_0_Glucose	0.96203
ASV76_0.1_Laminarin	10.1129
ASV76_0.1_Laminarin	14.4046
ASV76_0.1_Laminarin	10.4201
ASV76_0.1_FSW	1.07924
ASV76_0.1_FSW	1.09397
ASV76_0.1_FSW	0.826788
ASV76_0.1_-3 KDa	8.53409
ASV76_0.1_-3 KDa	6.90909
ASV76_0.1_-3 KDa	10.0955
ASV76_0.1_Glucose	1.01591
ASV76_0.1_Glucose	1.68182
ASV76_0.1_Glucose	1.33409
ASV76_1_Laminarin	39.734
ASV76_1_Laminarin	43.656
ASV76_1_Laminarin	44.906
ASV76_1_FSW	1.254
ASV76_1_FSW	0.826
ASV76_1_FSW	0.92
ASV76_1_-3 KDa	4.92015
ASV76_1_-3 KDa	7.68835
ASV76_1_-3 KDa	8.9633
ASV76_1_Glucose	1.30006
ASV76_1_Glucose	1.41597
ASV76_1_Glucose	1.85448
ASV76_10_Laminarin	43.29
ASV76_10_Laminarin	73.0765
ASV76_10_Laminarin	55.9659
ASV76_10_FSW	0.988235
ASV76_10_FSW	1.05882
ASV76_10_FSW	0.952941
ASV76_10_-3 KDa	8.22203
ASV76_10_-3 KDa	7.76186
ASV76_10_-3 KDa	7.93475
ASV76_10_Glucose	1.40593
ASV76_10_Glucose	1.76186
ASV76_10_Glucose	2.13559
ASV109_0_Laminarin	1.90392
ASV109_0_Laminarin	1.68997
ASV109_0_Laminarin	2.4625
ASV109_0_FSW	0.779905
ASV109_0_FSW	1.26471
ASV109_0_FSW	0.955384
ASV109_0_-3 KDa	2.19761
ASV109_0_-3 KDa	3.27167
ASV109_0_-3 KDa	3.74974
ASV109_0_Glucose	0.891892
ASV109_0_Glucose	0.863461
ASV109_0_Glucose	1.01088
ASV109_0.1_Laminarin	2.40041
ASV109_0.1_Laminarin	2.61223
ASV109_0.1_Laminarin	3.01353
ASV109_0.1_FSW	1.254
ASV109_0.1_FSW	0.952177
ASV109_0.1_FSW	0.793819
ASV109_0.1_-3 KDa	2.25064
ASV109_0.1_-3 KDa	2.13939
ASV109_0.1_-3 KDa	5.24297
ASV109_0.1_Glucose	0.290281
ASV109_0.1_Glucose	0.56266
ASV109_0.1_Glucose	0.681586
ASV109_1_Laminarin	4.02727
ASV109_1_Laminarin	3.19979
ASV109_1_Laminarin	4.00603
ASV109_1_FSW	0.849502
ASV109_1_FSW	0.928159
ASV109_1_FSW	1.22234
ASV109_1_-3 KDa	1.51668
ASV109_1_-3 KDa	1.86754
ASV109_1_-3 KDa	3.79474
ASV109_1_Glucose	0.688574
ASV109_1_Glucose	0.451972
ASV109_1_Glucose	0.775531
ASV109_10_Laminarin	4.41667
ASV109_10_Laminarin	4.3275
ASV109_10_Laminarin	3.77917
ASV109_10_FSW	1.1775
ASV109_10_FSW	0.8
ASV109_10_FSW	1.0225
ASV109_10_-3 KDa	5.13552
ASV109_10_-3 KDa	2.70149
ASV109_10_-3 KDa	5.65556
ASV109_10_Glucose	0.387663
ASV109_10_Glucose	0.99955
ASV109_10_Glucose	1.3602

## Sheet: Figure 4b and S9
Figure 4b and S9. Chemotactic index (IC) of the four strains (ASV16, ASV109, ASV76 and ASV39) to laminarin, in presence of different concentrations of methionine. FSW: seawater negative control. 0: DMSP-free control; 0.1,1 and 10 corresponds to the concentration (µM) of methionine added to the surrounding seawater. Each treatment was measured in triplicates.
Treatment	IC
ASV39_0_Laminarin	433.81
ASV39_0_Laminarin	341.201
ASV39_0_Laminarin	447.247
ASV39_0.1_Laminarin	424.214
ASV39_0.1_Laminarin	609.952
ASV39_0.1_Laminarin	591.244
ASV39_1_Laminarin	552.049
ASV39_1_Laminarin	942.915
ASV39_1_Laminarin	906.161
ASV39_10_Laminarin	836.315
ASV39_10_Laminarin	543.842
ASV39_10_Laminarin	457.787
ASV39_0_FSW	0.856041
ASV39_0_FSW	1.25193
ASV39_0_FSW	0.892031
ASV39_0.1_FSW	0.722892
ASV39_0.1_FSW	1.3012
ASV39_0.1_FSW	0.975904
ASV39_1_FSW	0.95122
ASV39_1_FSW	0.645732
ASV39_1_FSW	1.40305
ASV39_10_FSW	1.09879
ASV39_10_FSW	0.671016
ASV39_10_FSW	1.2302
ASV76_0_Laminarin	13.8686
ASV76_0_Laminarin	14.6156
ASV76_0_Laminarin	14.9951
ASV76_0.1_Laminarin	27.487
ASV76_0.1_Laminarin	34.1939
ASV76_0.1_Laminarin	23.54
ASV76_1_Laminarin	26.4132
ASV76_1_Laminarin	20.8544
ASV76_1_Laminarin	29.4706
ASV76_10_Laminarin	52.6349
ASV76_10_Laminarin	46.0106
ASV76_10_Laminarin	46.455
ASV76_0_FSW	0.827251
ASV76_0_FSW	1.31387
ASV76_0_FSW	0.858881
ASV76_0.1_FSW	1.03833
ASV76_0.1_FSW	1.03833
ASV76_0.1_FSW	0.923337
ASV76_1_FSW	0.939706
ASV76_1_FSW	1.14706
ASV76_1_FSW	0.913235
ASV76_10_FSW	1.09524
ASV76_10_FSW	1.12698
ASV76_10_FSW	0.777778
ASV109_0_Laminarin	2.71303
ASV109_0_Laminarin	2.10448
ASV109_0_Laminarin	2.27951
ASV109_0.1_Laminarin	1.44789
ASV109_0.1_Laminarin	1.61641
ASV109_0.1_Laminarin	NA
ASV109_1_Laminarin	2.43626
ASV109_1_Laminarin	2.28612
ASV109_1_Laminarin	6.85552
ASV109_10_Laminarin	3.83202
ASV109_10_Laminarin	2.50282
ASV109_10_Laminarin	2.81736
ASV109_0_FSW	1.27612
ASV109_0_FSW	0.706242
ASV109_0_FSW	1.01764
ASV109_0.1_FSW	0.871397
ASV109_0.1_FSW	1.13747
ASV109_0.1_FSW	0.991131
ASV109_1_FSW	0.943343
ASV109_1_FSW	1.16997
ASV109_1_FSW	0.886686
ASV109_10_FSW	0.923337
ASV109_10_FSW	1.03833
ASV109_10_FSW	1.03833
ASV16_0_Laminarin	38.0233
ASV16_0_Laminarin	38.6565
ASV16_0_Laminarin	17.4011
ASV16_0.1_Laminarin	52.669
ASV16_0.1_Laminarin	39.7346
ASV16_0.1_Laminarin	53.1867
ASV16_1_Laminarin	142.173
ASV16_1_Laminarin	132.441
ASV16_1_Laminarin	129.002
ASV16_10_Laminarin	174.328
ASV16_10_Laminarin	171.169
ASV16_10_Laminarin	161.831
ASV16_0_FSW	0.999618
ASV16_0_FSW	0.74084
ASV16_0_FSW	1.25954
ASV16_0.1_FSW	1.14488
ASV16_0.1_FSW	1.11416
ASV16_0.1_FSW	0.740964
ASV16_1_FSW	1.37472
ASV16_1_FSW	0.960089
ASV16_1_FSW	0.665188
ASV16_10_FSW	1.19205
ASV16_10_FSW	0.903974
ASV16_10_FSW	0.903974

## Sheet: Figure 4c,d
Figure 4c,d. Chemotactic index (IC) of ASV16 to laminarin, in presence of different concentrations of choline or homocysteine. FSW: seawater negative control. 0: homocysteine or choline-free control; 0.1,1 and 10 corresponds to the concentration (µM) of choline or homocysteine added to the surrounding seawater. Each treatment was measured in triplicates.
Treatment	IC
0_Homocysteine_Laminarin	220.944
0_Homocysteine_Laminarin	153.676
0_Homocysteine_Laminarin	148.6
0_Homocysteine_FSW	1.27854
0_Homocysteine_FSW	1.08846
0_Homocysteine_FSW	0.632995
0.1_Homocysteine_Laminarin	124.535
0.1_Homocysteine_Laminarin	121.619
0.1_Homocysteine_Laminarin	219.24
0.1_Homocysteine_FSW	1.11042
0.1_Homocysteine_FSW	0.972917
0.1_Homocysteine_FSW	0.916667
1_Homocysteine_Laminarin	138.845
1_Homocysteine_Laminarin	106.288
1_Homocysteine_Laminarin	207.934
1_Homocysteine_FSW	0.4772
1_Homocysteine_FSW	1.16596
1_Homocysteine_FSW	1.35684
10_Homocysteine_Laminarin	102.638
10_Homocysteine_Laminarin	108.877
10_Homocysteine_Laminarin	100.121
10_Homocysteine_FSW	1.58576
10_Homocysteine_FSW	0.771815
10_Homocysteine_FSW	0.642427
0_Choline_Laminarin	220.944
0_Choline_Laminarin	153.676
0_Choline_Laminarin	148.6
0_Choline_FSW	1.27854
0_Choline_FSW	1.08846
0_Choline_FSW	0.632995
0.1_Choline_Laminarin	182.951
0.1_Choline_Laminarin	320.192
0.1_Choline_Laminarin	362.651
0.1_Choline_FSW	1.15385
0.1_Choline_FSW	0.807692
0.1_Choline_FSW	1.03846
1_Choline_Laminarin	400.91
1_Choline_Laminarin	336.34
1_Choline_Laminarin	347.143
1_Choline_FSW	1.17878
1_Choline_FSW	1.1002
1_Choline_FSW	0.721022
10_Choline_Laminarin	488.672
10_Choline_Laminarin	606.644
10_Choline_Laminarin	521.119
10_Choline_FSW	0.81155
10_Choline_FSW	1.41945
10_Choline_FSW	0.768997

## Sheet: Figure S1a-c
Figure S1a-c. Chemotactic index (IC) of V. coralliilyticus to a concentration range (0.01 to 10 mg mL-1) of laminarin, glucose and mannitol. Each treatment was measured in triplicates.
Treatment	IC
Laminarin - 10 mg	10.7057
Laminarin - 10 mg	13.307
Laminarin - 10 mg	13.521
Laminarin - 10 mg	6.18344
Glucose - 10 mg	3.86851
Glucose - 10 mg	2.05682
Glucose - 10 mg	1.55357
Glucose - 10 mg	0.394481
Mannitol - 10 mg	3.41329
Mannitol - 10 mg	1.62485
Mannitol - 10 mg	1.40464
Mannitol - 10 mg	1.47857
Laminarin - 1 mg	5.52102
Laminarin - 1 mg	3.34522
Laminarin - 1 mg	3.04968
Laminarin - 1 mg	1.55414
Glucose - 1 mg	3.39935
Glucose - 1 mg	3.01136
Glucose - 1 mg	1.77435
Glucose - 1 mg	NA
Mannitol - 1 mg	1.4943
Mannitol - 1 mg	0.534801
Mannitol - 1 mg	0.60873
Mannitol - 1 mg	0.83838
Laminarin - 0.1 mg	1.12102
Laminarin - 0.1 mg	2.14013
Laminarin - 0.1 mg	1.52102
Laminarin - 0.1 mg	5.80127
Glucose - 0.1 mg	4.32955
Glucose - 0.1 mg	3.14448
Glucose - 0.1 mg	1.26136
Glucose - 0.1 mg	0.584416
Mannitol - 0.1 mg	0.0629178
Mannitol - 0.1 mg	0.0786473
Mannitol - 0.1 mg	0.828942
Mannitol - 0.1 mg	1.20016
Laminarin - 0.01 mg	0.848408
Laminarin - 0.01 mg	0.840764
Laminarin - 0.01 mg	3.38854
Laminarin - 0.01 mg	2.90446
Glucose - 0.01 mg	2.28571
Glucose - 0.01 mg	2.6737
Glucose - 0.01 mg	1.81331
Glucose - 0.01 mg	1.48214
Mannitol - 0.01 mg	1.69878
Mannitol - 0.01 mg	0.707825
Mannitol - 0.01 mg	0.451435
Mannitol - 0.01 mg	0.388517

## Sheet: Figure S1d-g
Figure S1d-g. Chemotactic index (IC) of a natural bacterial community to a concentration range (0.01 to 10 mg mL-1) of laminarin, laminaribiose, glucose and mannitol (pilot study). Each treatment was measured in one replicate.
Treatment	IC
Laminarin - 10 mg	2.16822
Laminarin - 1 mg	0.897196
Laminarin - 0.1 mg	0.635514
Laminarin - 0.01 mg	0.934579
Laminaribiose - 10 mg	0.71028
Laminaribiose - 1 mg	1.04673
Laminaribiose - 0.1 mg	1.49533
Laminaribiose - 0.01 mg	1.00935
Glucose - 10 mg	0.82243
Glucose - 1 mg	0.897196
Glucose - 0.1 mg	0.82243
Glucose - 0.01 mg	0.672897
Mannitol - 10 mg	1.19626
Mannitol - 1 mg	0.934579
Mannitol - 0.1 mg	0.934579
Mannitol - 0.01 mg	0.672897

## Sheet: Figure S2
Figure S2. Growth measurements of the four marine isolates (ASV16, ASV76, ASV109 and ASV39) on laminarin (10 mg mL-1) over 48h. Each strain was measured in triplicate in each treatment. Growth is reported as average OD600 values with standard deviation ("stds OD600") per hour ("time h").
Strain-Treatment	time (h)	average OD600	stds OD600
ASV16-laminarin	1	0.0873333	0.00321455
ASV16-laminarin	2	0.091	0.00264575
ASV16-laminarin	3	0.0973333	0.0023094
ASV16-laminarin	4	0.105667	0.00305505
ASV16-laminarin	5	0.125333	0.00288675
ASV16-laminarin	6	0.153667	0.0023094
ASV16-laminarin	7	0.162	0.0111355
ASV16-laminarin	8	0.175	0.00264575
ASV16-laminarin	9	0.179667	0.00351189
ASV16-laminarin	10	0.194333	0.00404145
ASV16-laminarin	11	0.196333	0.00635085
ASV16-laminarin	12	0.204	0.00519615
ASV16-laminarin	13	0.208667	0.00416333
ASV16-laminarin	14	0.213333	0.00550757
ASV16-laminarin	15	0.214667	0.00665833
ASV16-laminarin	16	0.221333	0.00873689
ASV16-laminarin	17	0.223667	0.00929157
ASV16-laminarin	18	0.228333	0.0083865
ASV16-laminarin	19	0.229	0.00953939
ASV16-laminarin	20	0.231333	0.00945163
ASV16-laminarin	21	0.229667	0.00929157
ASV16-laminarin	22	0.227667	0.00665833
ASV16-laminarin	23	0.225	0.006
ASV16-laminarin	24	0.227	0.00458258
ASV16-laminarin	25	0.228	0.006245
ASV16-laminarin	26	0.226667	0.00950439
ASV16-laminarin	27	0.224667	0.00680686
ASV16-laminarin	28	0.228333	0.0106927
ASV16-laminarin	29	0.227667	0.0135769
ASV16-laminarin	30	0.228	0.0147309
ASV16-laminarin	31	0.228667	0.0181475
ASV16-laminarin	32	0.228667	0.0226789
ASV16-laminarin	33	0.232	0.0283549
ASV16-laminarin	34	0.235	0.0348282
ASV16-laminarin	35	0.239333	0.0427122
ASV16-laminarin	36	0.246	0.0527162
ASV16-laminarin	37	0.254333	0.0652865
ASV16-laminarin	38	0.266667	0.078831
ASV16-laminarin	39	0.281667	0.0920453
ASV16-laminarin	40	0.299667	0.104548
ASV16-laminarin	41	0.316	0.116889
ASV16-laminarin	42	0.335667	0.130236
ASV16-laminarin	43	0.356333	0.139661
ASV16-laminarin	44	0.374	0.149081
ASV16-laminarin	45	0.384333	0.15602
ASV16-laminarin	46	0.391667	0.157488
ASV16-laminarin	47	0.391333	0.156685
ASV16-laminarin	48	0.389667	0.153644
ASV39-laminarin	1	0.0863333	0.00057735
ASV39-laminarin	2	0.09	1.69967e-17
ASV39-laminarin	3	0.0943333	0.00057735
ASV39-laminarin	4	0.102667	0.00057735
ASV39-laminarin	5	0.115	0.001
ASV39-laminarin	6	0.136	0.0043589
ASV39-laminarin	7	0.149	0.00264575
ASV39-laminarin	8	0.152667	0.0070946
ASV39-laminarin	9	0.143	0.00458258
ASV39-laminarin	10	0.126	0.007
ASV39-laminarin	11	0.118	0.006
ASV39-laminarin	12	0.112	0.00793725
ASV39-laminarin	13	0.108333	0.00585947
ASV39-laminarin	14	0.105333	0.00493288
ASV39-laminarin	15	0.104667	0.00378594
ASV39-laminarin	16	0.103667	0.00378594
ASV39-laminarin	17	0.103333	0.00321455
ASV39-laminarin	18	0.103667	0.00305505
ASV39-laminarin	19	0.103667	0.00305505
ASV39-laminarin	20	0.104	0.00264575
ASV39-laminarin	21	0.104333	0.00251661
ASV39-laminarin	22	0.104667	0.00251661
ASV39-laminarin	23	0.104667	0.00251661
ASV39-laminarin	24	0.105667	0.00251661
ASV39-laminarin	25	0.105667	0.00251661
ASV39-laminarin	26	0.106667	0.00251661
ASV39-laminarin	27	0.106667	0.00251661
ASV39-laminarin	28	0.108	0.00264575
ASV39-laminarin	29	0.109	0.00264575
ASV39-laminarin	30	0.109333	0.00288675
ASV39-laminarin	31	0.110667	0.00321455
ASV39-laminarin	32	0.111	0.0034641
ASV39-laminarin	33	0.112333	0.00288675
ASV39-laminarin	34	0.112667	0.00321455
ASV39-laminarin	35	0.113333	0.00288675
ASV39-laminarin	36	0.113667	0.00321455
ASV39-laminarin	37	0.114	0.00264575
ASV39-laminarin	38	0.114333	0.00305505
ASV39-laminarin	39	0.115	0.00264575
ASV39-laminarin	40	0.115333	0.00305505
ASV39-laminarin	41	0.115333	0.00305505
ASV39-laminarin	42	0.115667	0.00251661
ASV39-laminarin	43	0.116	0.003
ASV39-laminarin	44	0.116333	0.00305505
ASV39-laminarin	45	0.116667	0.00251661
ASV39-laminarin	46	0.116667	0.00251661
ASV39-laminarin	47	0.118333	0.00208167
ASV39-laminarin	48	0.118	0.002
ASV109-laminarin	1	0.0866667	0.00152753
ASV109-laminarin	2	0.091	0.00264575
ASV109-laminarin	3	0.097	0.0043589
ASV109-laminarin	4	0.105333	0.00568624
ASV109-laminarin	5	0.118667	0.00929157
ASV109-laminarin	6	0.129	0.00608276
ASV109-laminarin	7	0.132	0.0034641
ASV109-laminarin	8	0.136	0.0043589
ASV109-laminarin	9	0.141333	0.00472582
ASV109-laminarin	10	0.147333	0.00472582
ASV109-laminarin	11	0.154	0.00458258
ASV109-laminarin	12	0.161	0.00458258
ASV109-laminarin	13	0.169	0.00360555
ASV109-laminarin	14	0.18	0.00264575
ASV109-laminarin	15	0.189667	0.00650641
ASV109-laminarin	16	0.201	0.0101489
ASV109-laminarin	17	0.208	0.0117898
ASV109-laminarin	18	0.219333	0.0125831
ASV109-laminarin	19	0.229333	0.0120554
ASV109-laminarin	20	0.240333	0.0130512
ASV109-laminarin	21	0.249	0.0141774
ASV109-laminarin	22	0.258333	0.0137961
ASV109-laminarin	23	0.261667	0.0126623
ASV109-laminarin	24	0.265	0.014
ASV109-laminarin	25	0.262	0.0202237
ASV109-laminarin	26	0.249333	0.0272274
ASV109-laminarin	27	0.238667	0.0378726
ASV109-laminarin	28	0.226333	0.0336056
ASV109-laminarin	29	0.219333	0.0260256
ASV109-laminarin	30	0.216	0.0200749
ASV109-laminarin	31	0.216333	0.0181475
ASV109-laminarin	32	0.216667	0.0170392
ASV109-laminarin	33	0.218	0.0137477
ASV109-laminarin	34	0.220333	0.0115902
ASV109-laminarin	35	0.223667	0.0104083
ASV109-laminarin	36	0.227667	0.0100167
ASV109-laminarin	37	0.233	0.0112694
ASV109-laminarin	38	0.239333	0.0128582
ASV109-laminarin	39	0.246333	0.0152753
ASV109-laminarin	40	0.253333	0.0176163
ASV109-laminarin	41	0.260667	0.0200083
ASV109-laminarin	42	0.269	0.0225167
ASV109-laminarin	43	0.277	0.0246374
ASV109-laminarin	44	0.286333	0.0269506
ASV109-laminarin	45	0.294667	0.0284312
ASV109-laminarin	46	0.303	0.031
ASV109-laminarin	47	0.312	0.0340734
ASV109-laminarin	48	0.319667	0.0362537
ASV76-laminarin	1	0.0843333	0.00057735
ASV76-laminarin	2	0.0853333	0.00057735
ASV76-laminarin	3	0.088	0.001
ASV76-laminarin	4	0.0916667	0.00152753
ASV76-laminarin	5	0.0993333	0.00378594
ASV76-laminarin	6	0.11	0.00360555
ASV76-laminarin	7	0.115667	0.00321455
ASV76-laminarin	8	0.119	0.00173205
ASV76-laminarin	9	0.122667	0.00152753
ASV76-laminarin	10	0.127333	0.00208167
ASV76-laminarin	11	0.132	0.00173205
ASV76-laminarin	12	0.136333	0.00288675
ASV76-laminarin	13	0.139333	0.00305505
ASV76-laminarin	14	0.139667	0.00602771
ASV76-laminarin	15	0.138333	0.00550757
ASV76-laminarin	16	0.137667	0.00665833
ASV76-laminarin	17	0.136667	0.00568624
ASV76-laminarin	18	0.136333	0.00416333
ASV76-laminarin	19	0.136	0.00360555
ASV76-laminarin	20	0.136333	0.00251661
ASV76-laminarin	21	0.136667	0.00251661
ASV76-laminarin	22	0.137333	0.00208167
ASV76-laminarin	23	0.137333	0.00208167
ASV76-laminarin	24	0.138333	0.00208167
ASV76-laminarin	25	0.138333	0.00208167
ASV76-laminarin	26	0.139333	0.00208167
ASV76-laminarin	27	0.139333	0.00208167
ASV76-laminarin	28	0.14	0.00173205
ASV76-laminarin	29	0.140333	0.0011547
ASV76-laminarin	30	0.140667	0.00152753
ASV76-laminarin	31	0.141333	0.00152753
ASV76-laminarin	32	0.141667	0.0011547
ASV76-laminarin	33	0.142333	0.00152753
ASV76-laminarin	34	0.142333	0.00152753
ASV76-laminarin	35	0.142667	0.00208167
ASV76-laminarin	36	0.143333	0.00152753
ASV76-laminarin	37	0.143333	0.00251661
ASV76-laminarin	38	0.144	0.002
ASV76-laminarin	39	0.144333	0.00251661
ASV76-laminarin	40	0.144333	0.00251661
ASV76-laminarin	41	0.145	0.003
ASV76-laminarin	42	0.145333	0.00351189
ASV76-laminarin	43	0.146	0.003
ASV76-laminarin	44	0.146333	0.00351189
ASV76-laminarin	45	0.147	0.003
ASV76-laminarin	46	0.147333	0.00351189
ASV76-laminarin	47	0.148333	0.00351189
ASV76-laminarin	48	0.148667	0.00404145

## Sheet: Figure S3
Figure S3. Chemotactic index (IC) of the four strains (ASV16, ASV109, ASV76 and ASV39) to alginate, alginate oligomers and manuronate in presence of different concentrations of DMSP. FSW: seawater negative control. 0: DMSP-free control; 0.1,1 and 10 corresponds to the concentration (µM) of DMSP added to the surrounding seawater. Each treatment was measured in triplicates.
Treatment	IC
ASV109_0_Alginate	14.9504
ASV109_0_Alginate	14.1797
ASV109_0_Alginate	15.3705
ASV109_0_Alginate_Oligomers	1.41235
ASV109_0_Alginate_Oligomers	2.38148
ASV109_0_Alginate_Oligomers	1.87541
ASV109_0_Manuronate	0.859978
ASV109_0_Manuronate	4.34289
ASV109_0_Manuronate	1.4785
ASV109_0_FSW	0.816979
ASV109_0_FSW	1.28004
ASV109_0_FSW	0.902977
ASV109_0.1_Alginate	13.4989
ASV109_0.1_Alginate	12.7273
ASV109_0.1_Alginate	14.3237
ASV109_0.1_Alginate_Oligomers	1.98004
ASV109_0.1_Alginate_Oligomers	1.86253
ASV109_0.1_Alginate_Oligomers	2.39468
ASV109_0.1_Manuronate	0.620843
ASV109_0.1_Manuronate	1.25721
ASV109_0.1_Manuronate	0.886918
ASV109_0.1_FSW	1.33038
ASV109_0.1_FSW	1.01996
ASV109_0.1_FSW	0.649667
ASV109_1_Alginate	18.9992
ASV109_1_Alginate	19.1364
ASV109_1_Alginate	23.5932
ASV109_1_Alginate_Oligomers	1.60678
ASV109_1_Alginate_Oligomers	1.25339
ASV109_1_Alginate_Oligomers	1.13644
ASV109_1_Manuronate	0.948305
ASV109_1_Manuronate	0.897458
ASV109_1_Manuronate	1.37288
ASV109_1_FSW	0.84661
ASV109_1_FSW	1.16949
ASV109_1_FSW	0.983898
ASV109_10_Alginate	32.3143
ASV109_10_Alginate	33.5443
ASV109_10_Alginate	33.8614
ASV109_10_Alginate_Oligomers	3.14143
ASV109_10_Alginate_Oligomers	3.37286
ASV109_10_Alginate_Oligomers	3.97286
ASV109_10_Manuronate	1.91571
ASV109_10_Manuronate	1.51286
ASV109_10_Manuronate	1.88571
ASV109_10_FSW	1.11429
ASV109_10_FSW	0.857143
ASV109_10_FSW	1.02857
ASV39_0_Alginate	5.51297
ASV39_0_Alginate	7.29369
ASV39_0_Alginate	9.3416
ASV39_0_Alginate_Oligomers	3.19109
ASV39_0_Alginate_Oligomers	3.85569
ASV39_0_Alginate_Oligomers	4.97182
ASV39_0_Manuronate	0.519166
ASV39_0_Manuronate	0.485344
ASV39_0_Manuronate	0.552988
ASV39_0_FSW	1.22943
ASV39_0_FSW	0.992672
ASV39_0_FSW	0.777903
ASV39_0.1_Alginate	6.95535
ASV39_0.1_Alginate	9.04081
ASV39_0.1_Alginate	8.70701
ASV39_0.1_Alginate_Oligomers	6.52633
ASV39_0.1_Alginate_Oligomers	6.36205
ASV39_0.1_Alginate_Oligomers	6.84339
ASV39_0.1_Manuronate	0.3767
ASV39_0.1_Manuronate	0.641437
ASV39_0.1_Manuronate	0.334845
ASV39_0.1_FSW	1.29125
ASV39_0.1_FSW	1.10917
ASV39_0.1_FSW	0.599581
ASV39_1_Alginate	13.4464
ASV39_1_Alginate	7.125
ASV39_1_Alginate	7.73304
ASV39_1_Alginate_Oligomers	10.1437
ASV39_1_Alginate_Oligomers	8.09196
ASV39_1_Alginate_Oligomers	8.28482
ASV39_1_Manuronate	0.784821
ASV39_1_Manuronate	0.891964
ASV39_1_Manuronate	0.822321
ASV39_1_FSW	1.125
ASV39_1_FSW	0.822321
ASV39_1_FSW	1.05268
ASV39_10_Alginate	19.2164
ASV39_10_Alginate	19.5018
ASV39_10_Alginate	26.2545
ASV39_10_Alginate_Oligomers	16.0773
ASV39_10_Alginate_Oligomers	9.84542
ASV39_10_Alginate_Oligomers	18.8419
ASV39_10_Manuronate	0.856124
ASV39_10_Manuronate	1.23781
ASV39_10_Manuronate	0.856124
ASV39_10_FSW	1.16647
ASV39_10_FSW	1.02378
ASV39_10_FSW	0.80975
ASV16_0_Alginate	11.028
ASV16_0_Alginate	8.17493
ASV16_0_Alginate	10.7484
ASV16_0_Alginate_Oligomers	3.3661
ASV16_0_Alginate_Oligomers	3.21641
ASV16_0_Alginate_Oligomers	4.02795
ASV16_0_Manuronate	1.56267
ASV16_0_Manuronate	2.45897
ASV16_0_Manuronate	2.2128
ASV16_0_FSW	1.37692
ASV16_0_FSW	0.829576
ASV16_0_FSW	0.793508
ASV16_0.1_Alginate	5.87861
ASV16_0.1_Alginate	8.43988
ASV16_0.1_Alginate	NA
ASV16_0.1_Alginate_Oligomers	3.01127
ASV16_0.1_Alginate_Oligomers	3.19075
ASV16_0.1_Alginate_Oligomers	3.45087
ASV16_0.1_Manuronate	1.97688
ASV16_0.1_Manuronate	2.52572
ASV16_0.1_Manuronate	1.39855
ASV16_0.1_FSW	0.665029
ASV16_0.1_FSW	0.936416
ASV16_0.1_FSW	0.971098
ASV16_1_Alginate	13.2393
ASV16_1_Alginate	13.4781
ASV16_1_Alginate	14.1257
ASV16_1_Alginate_Oligomers	3.2233
ASV16_1_Alginate_Oligomers	2.84541
ASV16_1_Alginate_Oligomers	2.89178
ASV16_1_Manuronate	1.33381
ASV16_1_Manuronate	1.2651
ASV16_1_Manuronate	1.20842
ASV16_1_FSW	0.852849
ASV16_1_FSW	0.938735
ASV16_1_FSW	0.78414
ASV16_10_Alginate	9.83982
ASV16_10_Alginate	9.81824
ASV16_10_Alginate	8.37918
ASV16_10_Alginate_Oligomers	4.10072
ASV16_10_Alginate_Oligomers	3.04317
ASV16_10_Alginate_Oligomers	2.88193
ASV16_10_Manuronate	1.37939
ASV16_10_Manuronate	1.80724
ASV16_10_Manuronate	1.54444
ASV16_10_FSW	0.769996
ASV16_10_FSW	0.685569
ASV16_10_FSW	0.512273
ASV76_0_Alginate	14.1363
ASV76_0_Alginate	16.3892
ASV76_0_Alginate	15.5369
ASV76_0_Alginate_Oligomers	3.15308
ASV76_0_Alginate_Oligomers	2.40594
ASV76_0_Alginate_Oligomers	3.48896
ASV76_0_Manuronate	1.492
ASV76_0_Manuronate	1.23382
ASV76_0_Manuronate	0.943641
ASV76_0_FSW	0.943641
ASV76_0_FSW	0.989337
ASV76_0_FSW	1.06702
ASV76_0.1_Alginate	19.4811
ASV76_0.1_Alginate	18.1494
ASV76_0.1_Alginate	18.0084
ASV76_0.1_Alginate_Oligomers	1.99229
ASV76_0.1_Alginate_Oligomers	1.40323
ASV76_0.1_Alginate_Oligomers	1.26227
ASV76_0.1_Manuronate	1.02454
ASV76_0.1_Manuronate	1.64095
ASV76_0.1_Manuronate	0.645863
ASV76_0.1_FSW	1.07924
ASV76_0.1_FSW	1.09397
ASV76_0.1_FSW	0.826788
ASV76_1_Alginate	11.56
ASV76_1_Alginate	14.44
ASV76_1_Alginate	14.64
ASV76_1_Alginate_Oligomers	4.254
ASV76_1_Alginate_Oligomers	3.334
ASV76_1_Alginate_Oligomers	3.866
ASV76_1_Manuronate	0.854
ASV76_1_Manuronate	1.32
ASV76_1_Manuronate	1.186
ASV76_1_FSW	1.254
ASV76_1_FSW	0.826
ASV76_1_FSW	0.92
ASV76_10_Alginate	15.8824
ASV76_10_Alginate	25.6712
ASV76_10_Alginate	26.2712
ASV76_10_Alginate_Oligomers	4.75412
ASV76_10_Alginate_Oligomers	6.62471
ASV76_10_Alginate_Oligomers	4.37647
ASV76_10_Manuronate	1.8
ASV76_10_Manuronate	1.71706
ASV76_10_Manuronate	1.43471
ASV76_10_FSW	0.988235
ASV76_10_FSW	1.05882
ASV76_10_FSW	0.952941

[truncated: 8 more sheets: Figure S5, Figure S6, Figure S8a,b, Figure S11, Figure S12, Figure S13, Figure S14, Figure S15]
